# Supplementary material for: AML1/ETO accelerates cell migration and impairs cell-to-cell adhesion and homing of hematopoietic stem/progenitor cells
Source: Sci Rep. 2016 Oct 7;6:34957. doi: 10.1038/srep34957 (PMC5054523; doi:10.1038/srep34957)
Supplement: Supplementary Information [file srep34957-s2.xls]

## Sheet: Suppl. Table S1
List of genes regulated in RNAseq of EML-AE22 versus EML-EV
gene_id	mgi_symbol	description	value_1	value_2	log2_fold_change	test_stat	p_value	q_value
ENSMUSG00000020098	Pcbd1	pterin 4 alpha carbinolamine dehydratase/dimerization cofactor of hepatocyte nuclear factor 1 alpha (TCF1) 1 [Source:MGI Symbol;Acc:MGI:94873]	0	4.80425	1000	NA	5e-05	0.00118274
ENSMUSG00000021745	Ptprg	protein tyrosine phosphatase, receptor type, G [Source:MGI Symbol;Acc:MGI:97814]	0	12.594	1000	NA	5e-05	0.00118274
ENSMUSG00000023826	Park2	Parkinson disease (autosomal recessive, juvenile) 2, parkin [Source:MGI Symbol;Acc:MGI:1355296]	0	3.49454	1000	NA	5e-05	0.00118274
ENSMUSG00000027514	Zbp1	Z-DNA binding protein 1 [Source:MGI Symbol;Acc:MGI:1927449]	0	14.7595	1000	NA	5e-05	0.00118274
ENSMUSG00000038135	Crygn	crystallin, gamma N [Source:MGI Symbol;Acc:MGI:2449167]	0	33.053	1000	NA	0.00025	0.00475732
ENSMUSG00000040852	Plekhh2	pleckstrin homology domain containing, family H (with MyTH4 domain) member 2 [Source:MGI Symbol;Acc:MGI:2146813]	0	4.26799	1000	NA	5e-05	0.00118274
ENSMUSG00000064664	Gm24459	predicted gene, 24459 [Source:MGI Symbol;Acc:MGI:5454236]	0	395.9	1000	NA	0.0167	0.121934
ENSMUSG00000065940	Gm23795	predicted gene, 23795 [Source:MGI Symbol;Acc:MGI:5453572]	0	86.7952	1000	NA	0.01625	0.119722
ENSMUSG00000068348	Gm10238	predicted pseudogene 10238 [Source:MGI Symbol;Acc:MGI:3641620]	0	23.5948	1000	NA	5e-05	0.00118274
ENSMUSG00000069475	Gm6020	predicted gene 6020 [Source:MGI Symbol;Acc:MGI:3643428]	0	2392.39	1000	NA	0.0219	0.147428
ENSMUSG00000070780	Rbm47	RNA binding motif protein 47 [Source:MGI Symbol;Acc:MGI:2384294]	0	6.43892	1000	NA	5e-05	0.00118274
ENSMUSG00000074973	Gm11382	predicted pseudogene 11382 [Source:MGI Symbol;Acc:MGI:3650578]	0	44.024	1000	NA	0.01235	0.0987749
ENSMUSG00000082845	Gm13879	predicted gene 13879 [Source:MGI Symbol;Acc:MGI:3649538]	0	9.86852	1000	NA	0.03675	0.208537
ENSMUSG00000083932	Gm11438	predicted gene 11438 [Source:MGI Symbol;Acc:MGI:3650281]	0	33.1208	1000	NA	0.00565	0.055905
ENSMUSG00000086109	Gm13391	predicted gene 13391 [Source:MGI Symbol;Acc:MGI:3651526]	0	6.07925	1000	NA	0.0015	0.0204797
ENSMUSG00000087187	Gm13431	predicted gene 13431 [Source:MGI Symbol;Acc:MGI:3650776]	0	7.38234	1000	NA	0.0001	0.00218189
ENSMUSG00000088689	Scarna17	small Cajal body-specific RNA 17 [Source:MGI Symbol;Acc:MGI:3819483]	0	747.394	1000	NA	0.0285	0.176249
ENSMUSG00000089547	NA	NA	0	275.878	1000	NA	0.00565	0.055905
ENSMUSG00000006586	Runx1t1	runt-related transcription factor 1; translocated to, 1 (cyclin D-related) [Source:MGI Symbol;Acc:MGI:104793]	2.35668	535.526	7.82806	4.48538	5e-05	0.00118274
ENSMUSG00000035385	Ccl2	chemokine (C-C motif) ligand 2 [Source:MGI Symbol;Acc:MGI:98259]	3.79158	312.649	6.3656	9.59038	5e-05	0.00118274
ENSMUSG00000028121	Bcar3	breast cancer anti-estrogen resistance 3 [Source:MGI Symbol;Acc:MGI:1352501]	0.508629	32.0921	5.97946	7.24549	0.00025	0.00475732
ENSMUSG00000088931	NA	NA	284.594	16116.3	5.82347	212.482	0.00895	0.0782901
ENSMUSG00000078921	Tgtp2	T cell specific GTPase 2 [Source:MGI Symbol;Acc:MGI:3710083]	1.17343	65.2261	5.79665	2.82096	0.0069	0.0647553
ENSMUSG00000036617	Etl4	enhancer trap locus 4 [Source:MGI Symbol;Acc:MGI:95454]	0.0650634	3.37615	5.69739	0.15261	5e-05	0.00118274
ENSMUSG00000035692	Isg15	ISG15 ubiquitin-like modifier [Source:MGI Symbol;Acc:MGI:1855694]	2.8496	128.984	5.50029	9.1021	0.0001	0.00218189
ENSMUSG00000042286	Stab1	stabilin 1 [Source:MGI Symbol;Acc:MGI:2178742]	1.42056	60.0815	5.40239	2.51415	0.00015	0.00309101
ENSMUSG00000037139	Myom3	myomesin family, member 3 [Source:MGI Symbol;Acc:MGI:2685280]	0.844256	34.1202	5.3368	5.79186	5e-05	0.00118274
ENSMUSG00000033191	Tie1	tyrosine kinase with immunoglobulin-like and EGF-like domains 1 [Source:MGI Symbol;Acc:MGI:99906]	0.466973	16.3102	5.12629	5.14488	5e-05	0.00118274
ENSMUSG00000021003	Galc	galactosylceramidase [Source:MGI Symbol;Acc:MGI:95636]	0.361639	11.1938	4.95201	5.04479	0.00075	0.0117554
ENSMUSG00000046280	She	src homology 2 domain-containing transforming protein E [Source:MGI Symbol;Acc:MGI:1099462]	0.166695	4.82761	4.85603	1.70098	0.0126	0.100153
ENSMUSG00000026748	Plxdc2	plexin domain containing 2 [Source:MGI Symbol;Acc:MGI:1914698]	3.45109	98.0074	4.82777	9.52857	5e-05	0.00118274
ENSMUSG00000028716	Pdzk1ip1	PDZK1 interacting protein 1 [Source:MGI Symbol;Acc:MGI:1914432]	15.0552	396.128	4.71763	9.09547	5e-05	0.00118274
ENSMUSG00000028967	Errfi1	ERBB receptor feedback inhibitor 1 [Source:MGI Symbol;Acc:MGI:1921405]	0.96527	25.2115	4.70701	2.61224	0.0004	0.00702663
ENSMUSG00000025492	Ifitm3	interferon induced transmembrane protein 3 [Source:MGI Symbol;Acc:MGI:1913391]	3.03609	77.7061	4.67774	8.27662	0.0003	0.00553484
ENSMUSG00000040950	Mgl2	macrophage galactose N-acetyl-galactosamine specific lectin 2 [Source:MGI Symbol;Acc:MGI:2385729]	7.91994	181.773	4.5205	7.64042	5e-05	0.00118274
ENSMUSG00000045092	S1pr1	sphingosine-1-phosphate receptor 1 [Source:MGI Symbol;Acc:MGI:1096355]	0.521468	11.0347	4.40332	4.15446	0.00175	0.0230747
ENSMUSG00000074063	Osgin1	oxidative stress induced growth inhibitor 1 [Source:MGI Symbol;Acc:MGI:1919089]	0.937895	18.2725	4.28411	2.26971	0.0001	0.00218189
ENSMUSG00000020577	Tspan13	tetraspanin 13 [Source:MGI Symbol;Acc:MGI:1913359]	2.7376	46.4549	4.08485	5.94407	5e-05	0.00118274
ENSMUSG00000034459	Ifit1	interferon-induced protein with tetratricopeptide repeats 1 [Source:MGI Symbol;Acc:MGI:99450]	6.2192	99.0822	3.99383	10.7935	5e-05	0.00118274
ENSMUSG00000029561	Oasl2	2'-5' oligoadenylate synthetase-like 2 [Source:MGI Symbol;Acc:MGI:1344390]	6.60347	105.148	3.99305	7.63911	5e-05	0.00118274
ENSMUSG00000029287	Tgfbr3	transforming growth factor, beta receptor III [Source:MGI Symbol;Acc:MGI:104637]	3.67591	55.8071	3.92427	7.4257	5e-05	0.00118274
ENSMUSG00000025085	Ablim1	actin-binding LIM protein 1 [Source:MGI Symbol;Acc:MGI:1194500]	0.841331	12.6729	3.91293	1.5353	5e-05	0.00118274
ENSMUSG00000032289	Thsd4	thrombospondin, type I, domain containing 4 [Source:MGI Symbol;Acc:MGI:2672033]	2.03421	29.9789	3.88141	4.21121	0.0039	0.0427377
ENSMUSG00000048107	NA	NA	3.19961	45.6359	3.8342	5.54723	5e-05	0.00118274
ENSMUSG00000042540	Acot5	acyl-CoA thioesterase 5 [Source:MGI Symbol;Acc:MGI:2384969]	0.281646	3.93501	3.80441	1.5906	0.02245	0.149792
ENSMUSG00000021886	Gpr65	G-protein coupled receptor 65 [Source:MGI Symbol;Acc:MGI:108031]	2.78204	36.8703	3.72824	8.01234	5e-05	0.00118274
ENSMUSG00000023809	Rps6ka2	ribosomal protein S6 kinase, polypeptide 2 [Source:MGI Symbol;Acc:MGI:1342290]	1.28092	16.8471	3.71725	3.67728	5e-05	0.00118274
ENSMUSG00000022583	Ly6f	lymphocyte antigen 6 complex, locus F [Source:MGI Symbol;Acc:MGI:109441]	0.500877	6.24816	3.6409	2.32213	0.0167	0.121934
ENSMUSG00000044468	Fam46c	family with sequence similarity 46, member C [Source:MGI Symbol;Acc:MGI:1921895]	1.05462	13.0887	3.63352	2.59698	5e-05	0.00118274
ENSMUSG00000026923	Notch1	notch 1 [Source:MGI Symbol;Acc:MGI:97363]	0.954299	11.8316	3.63207	0.652013	0.0003	0.00553484
ENSMUSG00000027624	Epb4.1l1	erythrocyte protein band 4.1-like 1 [Source:MGI Symbol;Acc:MGI:103010]	1.22397	15.0913	3.62407	2.03069	0.00015	0.00309101
ENSMUSG00000000386	Mx1	MX dynamin-like GTPase 1 [Source:MGI Symbol;Acc:MGI:97243]	2.56311	31.3066	3.6105	4.34767	5e-05	0.00118274
ENSMUSG00000044037	Als2cl	ALS2 C-terminal like [Source:MGI Symbol;Acc:MGI:2447532]	0.575929	6.71699	3.54385	1.26475	0.0002	0.00395567
ENSMUSG00000016128	Stard13	StAR-related lipid transfer (START) domain containing 13 [Source:MGI Symbol;Acc:MGI:2385331]	2.19282	25.1283	3.51845	1.74086	0.00475	0.049314
ENSMUSG00000050439	Enthd1	ENTH domain containing 1 [Source:MGI Symbol;Acc:MGI:2686088]	2.47681	27.5443	3.4752	6.44459	5e-05	0.00118274
ENSMUSG00000047250	Ptgs1	prostaglandin-endoperoxide synthase 1 [Source:MGI Symbol;Acc:MGI:97797]	6.59628	72.5983	3.46021	6.6796	5e-05	0.00118274
ENSMUSG00000017830	Dhx58	DEXH (Asp-Glu-X-His) box polypeptide 58 [Source:MGI Symbol;Acc:MGI:1931560]	8.80467	95.7122	3.44236	2.53426	0.00035	0.00630302
ENSMUSG00000075602	Ly6a	lymphocyte antigen 6 complex, locus A [Source:MGI Symbol;Acc:MGI:107527]	183.614	1991.66	3.43922	12.6416	5e-05	0.00118274
ENSMUSG00000032845	Alpk2	alpha-kinase 2 [Source:MGI Symbol;Acc:MGI:2449492]	3.17155	34.3283	3.43614	8.84825	5e-05	0.00118274
ENSMUSG00000063646	Jakmip1	janus kinase and microtubule interacting protein 1 [Source:MGI Symbol;Acc:MGI:1923321]	0.424153	4.58869	3.43543	0.761963	0.0045	0.0474345
ENSMUSG00000055413	H2-Q5	histocompatibility 2, Q region locus 5 [Source:MGI Symbol;Acc:MGI:95934]	43.7481	471.614	3.43031	3.14781	5e-05	0.00118274
ENSMUSG00000053007	Creb5	cAMP responsive element binding protein 5 [Source:MGI Symbol;Acc:MGI:2443973]	0.449509	4.66138	3.37433	4.05507	0.00135	0.0188606
ENSMUSG00000022914	Brwd1	bromodomain and WD repeat domain containing 1 [Source:MGI Symbol;Acc:MGI:1890651]	0.735014	7.44503	3.34043	0.877785	5e-05	0.00118274
ENSMUSG00000033880	Lgals3bp	lectin, galactoside-binding, soluble, 3 binding protein [Source:MGI Symbol;Acc:MGI:99554]	7.25632	72.6802	3.32425	5.81537	5e-05	0.00118274
ENSMUSG00000088664	NA	NA	20476.3	202345	3.30479	6.74541	5e-05	0.00118274
ENSMUSG00000090030	A430072P03Rik	RIKEN cDNA A430072P03 gene [Source:MGI Symbol;Acc:MGI:3041214]	1.84891	17.9305	3.27767	1.81651	0.007	0.0654683
ENSMUSG00000045932	Ifit2	interferon-induced protein with tetratricopeptide repeats 2 [Source:MGI Symbol;Acc:MGI:99449]	1.22859	11.8036	3.26415	3.31476	0.00015	0.00309101
ENSMUSG00000027435	Cd93	CD93 antigen [Source:MGI Symbol;Acc:MGI:106664]	17.8121	169.525	3.25057	9.57565	5e-05	0.00118274
ENSMUSG00000070691	Runx3	runt related transcription factor 3 [Source:MGI Symbol;Acc:MGI:102672]	9.89088	91.9247	3.21628	5.59106	5e-05	0.00118274
ENSMUSG00000036528	Ppfibp2	PTPRF interacting protein, binding protein 2 (liprin beta 2) [Source:MGI Symbol;Acc:MGI:894649]	0.741107	6.80038	3.19786	4.69844	5e-05	0.00118274
ENSMUSG00000048264	Dip2c	DIP2 disco-interacting protein 2 homolog C (Drosophila) [Source:MGI Symbol;Acc:MGI:1920179]	0.47562	4.36396	3.19776	3.97042	0.0003	0.00553484
ENSMUSG00000016194	Hsd11b1	hydroxysteroid 11-beta dehydrogenase 1 [Source:MGI Symbol;Acc:MGI:103562]	3.20854	29.1228	3.18216	2.88553	5e-05	0.00118274
ENSMUSG00000023993	Treml1	triggering receptor expressed on myeloid cells-like 1 [Source:MGI Symbol;Acc:MGI:1918576]	0.789398	7.06761	3.1624	3.53888	0.01255	0.0999682
ENSMUSG00000022582	Ly6g	lymphocyte antigen 6 complex, locus G [Source:MGI Symbol;Acc:MGI:109440]	23.5668	210.781	3.16092	12.0738	5e-05	0.00118274
ENSMUSG00000035373	Ccl7	chemokine (C-C motif) ligand 7 [Source:MGI Symbol;Acc:MGI:99512]	6.46157	56.3707	3.12499	7.22047	5e-05	0.00118274
ENSMUSG00000022584	Ly6c2	lymphocyte antigen 6 complex, locus C2 [Source:MGI Symbol;Acc:MGI:3712069]	70.286	610.856	3.11952	12.2856	5e-05	0.00118274
ENSMUSG00000074896	Ifit3	interferon-induced protein with tetratricopeptide repeats 3 [Source:MGI Symbol;Acc:MGI:1101055]	0.437615	3.80224	3.11911	2.74618	0.0216	0.145963
ENSMUSG00000036908	Unc93b1	unc-93 homolog B1 (C. elegans) [Source:MGI Symbol;Acc:MGI:1859307]	2.68566	22.6739	3.07768	4.91735	5e-05	0.00118274
ENSMUSG00000038811	Gngt2	guanine nucleotide binding protein (G protein), gamma transducing activity polypeptide 2 [Source:MGI Symbol;Acc:MGI:893584]	6.12741	50.86	3.05318	1.78973	0.0069	0.0647553
ENSMUSG00000079018	Ly6c1	lymphocyte antigen 6 complex, locus C1 [Source:MGI Symbol;Acc:MGI:96882]	51.1173	419.192	3.03573	11.1116	5e-05	0.00118274
ENSMUSG00000045868	Gvin1	GTPase, very large interferon inducible 1 [Source:MGI Symbol;Acc:MGI:1921808]	9.13586	74.5979	3.02952	9.00485	5e-05	0.00118274
ENSMUSG00000089329	NA	NA	37000.4	302024	3.02905	960.767	5e-05	0.00118274
ENSMUSG00000040296	Ddx58	DEAD (Asp-Glu-Ala-Asp) box polypeptide 58 [Source:MGI Symbol;Acc:MGI:2442858]	10.6157	85.63	3.01191	4.41169	5e-05	0.00118274
ENSMUSG00000023341	Mx2	MX dynamin-like GTPase 2 [Source:MGI Symbol;Acc:MGI:97244]	4.80832	36.436	2.92176	7.27171	5e-05	0.00118274
ENSMUSG00000059602	Syn3	synapsin III [Source:MGI Symbol;Acc:MGI:1351334]	0.571587	4.26998	2.90119	1.62034	0.00105	0.0153949
ENSMUSG00000032661	Oas3	2'-5' oligoadenylate synthetase 3 [Source:MGI Symbol;Acc:MGI:2180850]	3.94945	29.3247	2.89239	6.89223	5e-05	0.00118274
ENSMUSG00000026921	Egfl7	EGF-like domain 7 [Source:MGI Symbol;Acc:MGI:2449923]	24.398	179.913	2.88246	7.38902	5e-05	0.00118274
ENSMUSG00000032690	Oas2	2'-5' oligoadenylate synthetase 2 [Source:MGI Symbol;Acc:MGI:2180852]	1.81738	12.7844	2.81445	4.09795	5e-05	0.00118274
ENSMUSG00000026399	Cd55	CD55 antigen [Source:MGI Symbol;Acc:MGI:104850]	0.67507	4.73405	2.80997	1.8032	0.00785	0.071027
ENSMUSG00000038037	Socs1	suppressor of cytokine signaling 1 [Source:MGI Symbol;Acc:MGI:1354910]	1.0324	7.13147	2.7882	3.38626	0.008	0.0720437
ENSMUSG00000050685	Ccdc54	coiled-coil domain containing 54 [Source:MGI Symbol;Acc:MGI:1916589]	0.891922	6.13554	2.7822	3.13317	0.0116	0.0942123
ENSMUSG00000030701	Plekhb1	pleckstrin homology domain containing, family B (evectins) member 1 [Source:MGI Symbol;Acc:MGI:1351469]	0.59514	4.06322	2.77132	0.848255	0.0012	0.0171436
ENSMUSG00000063450	Syne2	spectrin repeat containing, nuclear envelope 2 [Source:MGI Symbol;Acc:MGI:2449316]	6.36648	43.0614	2.75783	3.73244	5e-05	0.00118274
ENSMUSG00000022667	Cd200r1	CD200 receptor 1 [Source:MGI Symbol;Acc:MGI:1889024]	5.31498	35.9109	2.75629	5.35826	5e-05	0.00118274
ENSMUSG00000027463	Slc52a3	solute carrier protein family 52, member 3 [Source:MGI Symbol;Acc:MGI:1916948]	0.50246	3.32084	2.72447	2.21179	0.00185	0.024155
ENSMUSG00000021298	Gpr132	G protein-coupled receptor 132 [Source:MGI Symbol;Acc:MGI:1890220]	0.972301	6.37942	2.71395	4.07343	0.00035	0.00630302
ENSMUSG00000000934	Top1mt	DNA topoisomerase 1, mitochondrial [Source:MGI Symbol;Acc:MGI:1920210]	0.639475	4.1263	2.68989	2.55478	0.00905	0.0789601
ENSMUSG00000055926	Gm14137	predicted gene 14137 [Source:MGI Symbol;Acc:MGI:3651144]	1.64896	10.4451	2.66319	3.83431	0.0001	0.00218189
ENSMUSG00000029275	Gfi1	growth factor independent 1 [Source:MGI Symbol;Acc:MGI:103170]	2.49832	15.7685	2.65801	3.69328	0.0003	0.00553484
ENSMUSG00000039236	Isg20	interferon-stimulated protein [Source:MGI Symbol;Acc:MGI:1928895]	40.583	247.602	2.60908	7.48342	5e-05	0.00118274
ENSMUSG00000020205	Phlda1	pleckstrin homology-like domain, family A, member 1 [Source:MGI Symbol;Acc:MGI:1096880]	1.45805	8.80395	2.59411	3.84001	0.0002	0.00395567
ENSMUSG00000044811	AF251705	cDNA sequence AF251705 [Source:MGI Symbol;Acc:MGI:2153249]	2.67147	15.8672	2.57035	3.68329	5e-05	0.00118274
ENSMUSG00000029452	Tmem116	transmembrane protein 116 [Source:MGI Symbol;Acc:MGI:1924712]	0.850241	5.01056	2.55903	0.686208	0.04415	0.235248
ENSMUSG00000073929	Trim30e-ps1	tripartite motif-containing 30E, pseudogene 1 [Source:MGI Symbol;Acc:MGI:4821258]	8.30157	48.7467	2.55385	3.67142	5e-05	0.00118274
ENSMUSG00000064267	Hvcn1	hydrogen voltage-gated channel 1 [Source:MGI Symbol;Acc:MGI:1921346]	43.343	245.324	2.50081	7.54073	5e-05	0.00118274
ENSMUSG00000072949	Acot1	acyl-CoA thioesterase 1 [Source:MGI Symbol;Acc:MGI:1349396]	0.607149	3.38662	2.47972	2.2636	0.02945	0.179879
ENSMUSG00000005951	Shpk	sedoheptulokinase [Source:MGI Symbol;Acc:MGI:1921887]	1.03457	5.77028	2.47961	1.78048	0.00485	0.0500369
ENSMUSG00000044770	Scml4	sex comb on midleg-like 4 (Drosophila) [Source:MGI Symbol;Acc:MGI:2446140]	0.906478	5.05452	2.47923	0.997048	0.0072	0.0667921
ENSMUSG00000006611	Hfe	hemochromatosis [Source:MGI Symbol;Acc:MGI:109191]	1.03372	5.72148	2.46855	1.52341	0.01625	0.119722
ENSMUSG00000076856	NA	NA	1.86833	10.3036	2.46332	2.48873	0.0348	0.201408
ENSMUSG00000066026	Dhrs3	dehydrogenase/reductase (SDR family) member 3 [Source:MGI Symbol;Acc:MGI:1315215]	26.8459	142.919	2.41242	5.92664	5e-05	0.00118274
ENSMUSG00000088246	Gm25911	predicted gene, 25911 [Source:MGI Symbol;Acc:MGI:5455688]	170977	910177	2.41235	5004.33	5e-05	0.00118274
ENSMUSG00000046620	Rps11-ps4	ribosomal protein S11, pseudogene 4 [Source:MGI Symbol;Acc:MGI:3704389]	2.3304	12.2054	2.38887	2.99059	0.0433	0.232308
ENSMUSG00000066621	Tecpr1	tectonin beta-propeller repeat containing 1 [Source:MGI Symbol;Acc:MGI:1917631]	2.90169	15.0913	2.37876	2.20372	5e-05	0.00118274
ENSMUSG00000030921	Trim30a	tripartite motif-containing 30A [Source:MGI Symbol;Acc:MGI:98178]	28.3223	146.187	2.36781	5.80136	5e-05	0.00118274
ENSMUSG00000041193	Pla2g5	phospholipase A2, group V [Source:MGI Symbol;Acc:MGI:101899]	1.61556	8.32318	2.3651	0.92164	0.01905	0.133599
ENSMUSG00000022415	Syngr1	synaptogyrin 1 [Source:MGI Symbol;Acc:MGI:1328323]	10.6281	54.5417	2.35948	5.32697	5e-05	0.00118274
ENSMUSG00000030352	Tspan9	tetraspanin 9 [Source:MGI Symbol;Acc:MGI:1924558]	56.1471	285.975	2.34861	3.51211	5e-05	0.00118274
ENSMUSG00000024610	Cd74	CD74 antigen (invariant polypeptide of major histocompatibility complex, class II antigen-associated) [Source:MGI Symbol;Acc:MGI:96534]	3.07597	15.6608	2.34805	3.59608	0.0001	0.00218189
ENSMUSG00000032733	Snx33	sorting nexin 33 [Source:MGI Symbol;Acc:MGI:2443239]	1.40082	7.12313	2.34623	4.85287	5e-05	0.00118274
ENSMUSG00000057596	Trim30d	tripartite motif-containing 30D [Source:MGI Symbol;Acc:MGI:3035181]	44.7207	226.303	2.33924	7.22496	5e-05	0.00118274
ENSMUSG00000091157	Serpina3l-ps	serine (or cysteine) peptidase inhibitor, clade A, member 3L, pseudogene [Source:MGI Symbol;Acc:MGI:2182857]	9.50671	48.0862	2.3386	3.56361	5e-05	0.00118274
ENSMUSG00000028295	Smim8	small integral membrane protein 8 [Source:MGI Symbol;Acc:MGI:1913541]	3.67393	18.5291	2.3344	1.29527	0.0037	0.0410669
ENSMUSG00000079012	Serpina3m	serine (or cysteine) peptidase inhibitor, clade A, member 3M [Source:MGI Symbol;Acc:MGI:98378]	21.0974	106.311	2.33315	5.07551	5e-05	0.00118274
ENSMUSG00000040016	Ptger3	prostaglandin E receptor 3 (subtype EP3) [Source:MGI Symbol;Acc:MGI:97795]	1.51698	7.61513	2.32767	3.52492	0.00025	0.00475732
ENSMUSG00000069892	9930111J21Rik2	RIKEN cDNA 9930111J21 gene 2 [Source:MGI Symbol;Acc:MGI:3711310]	1.40005	6.96565	2.31478	2.00887	0.0043	0.0459623
ENSMUSG00000000489	Pdgfb	platelet derived growth factor, B polypeptide [Source:MGI Symbol;Acc:MGI:97528]	0.759306	3.74169	2.30093	3.18742	0.0016	0.0215378
ENSMUSG00000047115	Fam221a	family with sequence similarity 221, member A [Source:MGI Symbol;Acc:MGI:2442161]	1.04232	5.13152	2.29959	1.09179	0.0066	0.0627376
ENSMUSG00000026657	Frmd4a	FERM domain containing 4A [Source:MGI Symbol;Acc:MGI:1919850]	13.8501	67.9021	2.29356	1.92575	5e-05	0.00118274
ENSMUSG00000067235	H2-Q10	histocompatibility 2, Q region locus 10 [Source:MGI Symbol;Acc:MGI:95929]	71.2464	348.415	2.28992	6.82822	5e-05	0.00118274
ENSMUSG00000073409	H2-Q6	histocompatibility 2, Q region locus 6 [Source:MGI Symbol;Acc:MGI:95935]	64.4318	311.472	2.27326	5.93322	5e-05	0.00118274
ENSMUSG00000049988	Lrrc25	leucine rich repeat containing 25 [Source:MGI Symbol;Acc:MGI:2445284]	1.4367	6.92986	2.27007	2.97482	0.0074	0.0680858
ENSMUSG00000021720	Rnf180	ring finger protein 180 [Source:MGI Symbol;Acc:MGI:1919066]	40.8237	195.801	2.26191	6.79288	5e-05	0.00118274
ENSMUSG00000023008	Fmnl3	formin-like 3 [Source:MGI Symbol;Acc:MGI:109569]	1.99864	9.54339	2.25548	2.93437	0.00015	0.00309101
ENSMUSG00000046718	Bst2	bone marrow stromal cell antigen 2 [Source:MGI Symbol;Acc:MGI:1916800]	60.9925	289.792	2.24832	8.77925	5e-05	0.00118274
ENSMUSG00000037754	Ppp1r16b	protein phosphatase 1, regulatory (inhibitor) subunit 16B [Source:MGI Symbol;Acc:MGI:2151841]	8.00041	37.9251	2.24501	6.27494	5e-05	0.00118274
ENSMUSG00000027961	Lrrc39	leucine rich repeat containing 39 [Source:MGI Symbol;Acc:MGI:1924557]	1.19713	5.63566	2.23501	2.08783	0.02365	0.155269
ENSMUSG00000070327	Rnf213	ring finger protein 213 [Source:MGI Symbol;Acc:MGI:1289196]	26.1813	122.609	2.22745	3.1126	0.00055	0.00915753
ENSMUSG00000085287	4833418N02Rik	RIKEN cDNA 4833418N02 gene [Source:MGI Symbol;Acc:MGI:1921847]	0.784978	3.66167	2.22178	1.40348	0.00935	0.080762
ENSMUSG00000058207	Serpina3k	serine (or cysteine) peptidase inhibitor, clade A, member 3K [Source:MGI Symbol;Acc:MGI:98377]	7.77714	35.777	2.20172	3.14668	0.00045	0.00777578
ENSMUSG00000005107	Slc2a9	solute carrier family 2 (facilitated glucose transporter), member 9 [Source:MGI Symbol;Acc:MGI:2152844]	1.49422	6.86203	2.19924	1.31287	0.00415	0.0447846
ENSMUSG00000034271	Jdp2	Jun dimerization protein 2 [Source:MGI Symbol;Acc:MGI:1932093]	2.23992	10.1886	2.18544	3.28775	0.00035	0.00630302
ENSMUSG00000085295	4930430E12Rik	RIKEN cDNA 4930430E12 gene [Source:MGI Symbol;Acc:MGI:1918889]	34.7978	158.186	2.18456	5.54748	5e-05	0.00118274
ENSMUSG00000073406	H2-Bl	histocompatibility 2, blastocyst [Source:MGI Symbol;Acc:MGI:892004]	1.37164	6.16892	2.16912	3.1556	0.00435	0.0463429
ENSMUSG00000079014	Serpina3i	serine (or cysteine) peptidase inhibitor, clade A, member 3I [Source:MGI Symbol;Acc:MGI:2182841]	36.0701	162.156	2.1685	6.14829	5e-05	0.00118274
ENSMUSG00000091705	H2-Q2	histocompatibility 2, Q region locus 2 [Source:MGI Symbol;Acc:MGI:95931]	25.4933	114.446	2.16648	7.26914	5e-05	0.00118274
ENSMUSG00000056116	H2-T22	histocompatibility 2, T region locus 22 [Source:MGI Symbol;Acc:MGI:95956]	38.565	172.559	2.16172	6.54937	5e-05	0.00118274
ENSMUSG00000007891	Ctsd	cathepsin D [Source:MGI Symbol;Acc:MGI:88562]	411.74	1839.44	2.15946	5.53871	5e-05	0.00118274
ENSMUSG00000028362	Tnfsf8	tumor necrosis factor (ligand) superfamily, member 8 [Source:MGI Symbol;Acc:MGI:88328]	4.56538	20.365	2.15729	5.78534	5e-05	0.00118274
ENSMUSG00000071454	Dtnb	dystrobrevin, beta [Source:MGI Symbol;Acc:MGI:1203728]	3.41428	15.1675	2.15133	4.26388	5e-05	0.00118274
ENSMUSG00000059895	Ptp4a3	protein tyrosine phosphatase 4a3 [Source:MGI Symbol;Acc:MGI:1277098]	10.1154	44.8815	2.14957	6.20281	5e-05	0.00118274
ENSMUSG00000021091	Serpina3n	serine (or cysteine) peptidase inhibitor, clade A, member 3N [Source:MGI Symbol;Acc:MGI:105045]	103.173	457.579	2.14895	6.90346	5e-05	0.00118274
ENSMUSG00000049128	Ivl	involucrin [Source:MGI Symbol;Acc:MGI:96626]	1.86044	8.23121	2.14546	3.08434	0.00095	0.0142321
ENSMUSG00000021185	9030617O03Rik	RIKEN cDNA 9030617O03 gene [Source:MGI Symbol;Acc:MGI:2444813]	48.7217	214.984	2.14159	7.45272	5e-05	0.00118274
ENSMUSG00000040183	Ankrd6	ankyrin repeat domain 6 [Source:MGI Symbol;Acc:MGI:2154278]	13.5225	59.412	2.13539	3.26952	5e-05	0.00118274
ENSMUSG00000036306	Lzts1	leucine zipper, putative tumor suppressor 1 [Source:MGI Symbol;Acc:MGI:2684762]	5.02021	22.0565	2.13538	5.19811	5e-05	0.00118274
ENSMUSG00000071715	Ncf4	neutrophil cytosolic factor 4 [Source:MGI Symbol;Acc:MGI:109186]	7.46299	32.4394	2.11992	3.59258	0.00055	0.00915753
ENSMUSG00000066363	Serpina3f	serine (or cysteine) peptidase inhibitor, clade A, member 3F [Source:MGI Symbol;Acc:MGI:2182838]	12.7515	55.411	2.1195	5.73024	5e-05	0.00118274
ENSMUSG00000091162	NA	NA	0.995878	4.32489	2.11862	2.67473	0.00715	0.0665199
ENSMUSG00000016283	H2-M2	histocompatibility 2, M region locus 2 [Source:MGI Symbol;Acc:MGI:95914]	8.85022	38.3167	2.11419	4.37747	5e-05	0.00118274
ENSMUSG00000030107	Usp18	ubiquitin specific peptidase 18 [Source:MGI Symbol;Acc:MGI:1344364]	16.9622	73.4083	2.11362	6.50587	5e-05	0.00118274
ENSMUSG00000048787	Dcun1d3	DCN1, defective in cullin neddylation 1, domain containing 3 (S. cerevisiae) [Source:MGI Symbol;Acc:MGI:2679003]	5.35276	23.0651	2.10736	3.1798	0.00395	0.0431056
ENSMUSG00000073402	Gm8909	predicted gene 8909 [Source:MGI Symbol;Acc:MGI:3704134]	63.0005	270.596	2.10271	6.27032	5e-05	0.00118274
ENSMUSG00000079491	H2-T10	histocompatibility 2, T region locus 10 [Source:MGI Symbol;Acc:MGI:95942]	9.53297	40.9343	2.10231	5.98081	5e-05	0.00118274
ENSMUSG00000051367	Six1	sine oculis-related homeobox 1 [Source:MGI Symbol;Acc:MGI:102780]	2.26648	9.67632	2.09401	4.33415	5e-05	0.00118274
ENSMUSG00000073411	H2-D1	histocompatibility 2, D region locus 1 [Source:MGI Symbol;Acc:MGI:95896]	238.817	1015.97	2.08887	6.27886	5e-05	0.00118274
ENSMUSG00000052544	St6galnac3	ST6 (alpha-N-acetyl-neuraminyl-2,3-beta-galactosyl-1,3)-N-acetylgalactosaminide alpha-2,6-sialyltransferase 3 [Source:MGI Symbol;Acc:MGI:1341828]	105.285	446.416	2.08409	7.06623	5e-05	0.00118274
ENSMUSG00000010307	Tmem86a	transmembrane protein 86A [Source:MGI Symbol;Acc:MGI:1915143]	1.10953	4.69645	2.08162	2.88743	0.00625	0.0601613
ENSMUSG00000061232	H2-K1	histocompatibility 2, K1, K region [Source:MGI Symbol;Acc:MGI:95904]	225.977	953.017	2.07632	5.68329	5e-05	0.00118274
ENSMUSG00000004837	Grap	GRB2-related adaptor protein [Source:MGI Symbol;Acc:MGI:1918770]	12.1284	50.9028	2.06936	4.96066	5e-05	0.00118274
ENSMUSG00000001249	Hpn	hepsin [Source:MGI Symbol;Acc:MGI:1196620]	1.30993	5.45732	2.0587	0.770523	0.00785	0.071027
ENSMUSG00000033355	Rtp4	receptor transporter protein 4 [Source:MGI Symbol;Acc:MGI:1915025]	6.1574	25.6145	2.05657	4.96645	5e-05	0.00118274
ENSMUSG00000041012	Cmtm8	CKLF-like MARVEL transmembrane domain containing 8 [Source:MGI Symbol;Acc:MGI:2447167]	9.19025	37.5427	2.03036	4.28971	5e-05	0.00118274
ENSMUSG00000040483	Xaf1	XIAP associated factor 1 [Source:MGI Symbol;Acc:MGI:3772572]	52.8941	214.487	2.01971	4.21908	5e-05	0.00118274
ENSMUSG00000069793	Slfn9	schlafen 9 [Source:MGI Symbol;Acc:MGI:2445121]	14.8635	60.232	2.01876	5.91643	5e-05	0.00118274
ENSMUSG00000030022	Adamts9	a disintegrin-like and metallopeptidase (reprolysin type) with thrombospondin type 1 motif, 9 [Source:MGI Symbol;Acc:MGI:1916320]	2.29217	9.26377	2.01488	4.35403	5e-05	0.00118274
ENSMUSG00000054404	Slfn5	schlafen 5 [Source:MGI Symbol;Acc:MGI:1329004]	23.3153	93.7769	2.00796	5.77312	5e-05	0.00118274
ENSMUSG00000027078	Ube2l6	ubiquitin-conjugating enzyme E2L 6 [Source:MGI Symbol;Acc:MGI:1914500]	25.8828	103.584	2.00074	5.29064	5e-05	0.00118274
ENSMUSG00000074785	Plxnc1	plexin C1 [Source:MGI Symbol;Acc:MGI:1890127]	0.904564	3.6023	1.99362	3.90769	5e-05	0.00118274
ENSMUSG00000087365	C430049B03Rik	RIKEN cDNA C430049B03 gene [Source:MGI Symbol;Acc:MGI:1924903]	3.61541	14.164	1.97	2.29807	0.00195	0.0252006
ENSMUSG00000028078	Dclk2	doublecortin-like kinase 2 [Source:MGI Symbol;Acc:MGI:1918012]	2.01575	7.89057	1.96881	3.70148	5e-05	0.00118274
ENSMUSG00000020641	Rsad2	radical S-adenosyl methionine domain containing 2 [Source:MGI Symbol;Acc:MGI:1929628]	9.2777	36.1527	1.96226	3.78196	5e-05	0.00118274
ENSMUSG00000078853	Igtp	interferon gamma induced GTPase [Source:MGI Symbol;Acc:MGI:107729]	9.54567	37.1948	1.96218	4.95849	5e-05	0.00118274
ENSMUSG00000052749	Trim30b	tripartite motif-containing 30B [Source:MGI Symbol;Acc:MGI:4821256]	2.80703	10.8429	1.94964	2.24904	0.0054	0.0541345
ENSMUSG00000054128	H2-T3	histocompatibility 2, T region locus 3 [Source:MGI Symbol;Acc:MGI:95959]	23.5838	89.9223	1.93089	4.46363	5e-05	0.00118274
ENSMUSG00000021451	Sema4d	sema domain, immunoglobulin domain (Ig), transmembrane domain (TM) and short cytoplasmic domain, (semaphorin) 4D [Source:MGI Symbol;Acc:MGI:109244]	15.1182	57.5709	1.92905	2.38911	0.00035	0.00630302
ENSMUSG00000035929	H2-Q4	histocompatibility 2, Q region locus 4 [Source:MGI Symbol;Acc:MGI:95933]	107.337	408.659	1.92875	5.84486	5e-05	0.00118274
ENSMUSG00000034917	Tjp3	tight junction protein 3 [Source:MGI Symbol;Acc:MGI:1351650]	2.35106	8.9428	1.92741	2.97224	0.0006	0.009817
ENSMUSG00000079507	H2-Q1	histocompatibility 2, Q region locus 1 [Source:MGI Symbol;Acc:MGI:95928]	7.83894	29.5672	1.91527	4.65951	5e-05	0.00118274
ENSMUSG00000072620	Slfn2	schlafen 2 [Source:MGI Symbol;Acc:MGI:1313258]	18.2448	68.5367	1.90939	5.97937	5e-05	0.00118274
ENSMUSG00000079492	Gm11127	predicted gene 11127 [Source:MGI Symbol;Acc:MGI:3779381]	11.4358	42.9397	1.90875	4.58306	5e-05	0.00118274
ENSMUSG00000013483	Card14	caspase recruitment domain family, member 14 [Source:MGI Symbol;Acc:MGI:2386258]	1.11348	4.1762	1.90711	2.30681	0.0071	0.0661677
ENSMUSG00000059824	Dbp	D site albumin promoter binding protein [Source:MGI Symbol;Acc:MGI:94866]	4.51496	16.9221	1.90612	1.73929	0.0493	0.252838
ENSMUSG00000036052	Dnajb5	DnaJ (Hsp40) homolog, subfamily B, member 5 [Source:MGI Symbol;Acc:MGI:1930018]	1.09034	4.08438	1.90534	1.09262	0.0135	0.105171
ENSMUSG00000060550	H2-Q7	histocompatibility 2, Q region locus 7 [Source:MGI Symbol;Acc:MGI:95936]	25.5901	95.854	1.90525	5.38125	5e-05	0.00118274
ENSMUSG00000020108	Ddit4	DNA-damage-inducible transcript 4 [Source:MGI Symbol;Acc:MGI:1921997]	5.13524	19.1137	1.8961	4.46543	5e-05	0.00118274
ENSMUSG00000034422	Parp14	poly (ADP-ribose) polymerase family, member 14 [Source:MGI Symbol;Acc:MGI:1919489]	5.38098	20.0247	1.89584	2.12012	0.0021	0.0265862
ENSMUSG00000041481	Serpina3g	serine (or cysteine) peptidase inhibitor, clade A, member 3G [Source:MGI Symbol;Acc:MGI:105046]	293.508	1090.98	1.89416	5.45978	5e-05	0.00118274
ENSMUSG00000042351	Grap2	GRB2-related adaptor protein 2 [Source:MGI Symbol;Acc:MGI:1333842]	1.96602	7.2952	1.89167	3.85911	5e-05	0.00118274
ENSMUSG00000074151	Nlrc5	NLR family, CARD domain containing 5 [Source:MGI Symbol;Acc:MGI:3612191]	3.33899	12.3057	1.88184	2.62196	5e-05	0.00118274
ENSMUSG00000014547	Wdfy2	WD repeat and FYVE domain containing 2 [Source:MGI Symbol;Acc:MGI:2442811]	12.6268	46.3305	1.87548	5.0868	5e-05	0.00118274
ENSMUSG00000042671	Rgs8	regulator of G-protein signaling 8 [Source:MGI Symbol;Acc:MGI:108408]	19.9056	72.6685	1.86816	3.40296	5e-05	0.00118274
ENSMUSG00000026222	Sp100	nuclear antigen Sp100 [Source:MGI Symbol;Acc:MGI:109561]	26.9757	98.4337	1.86749	3.5514	5e-05	0.00118274
ENSMUSG00000003746	Man1a	mannosidase 1, alpha [Source:MGI Symbol;Acc:MGI:104677]	9.81473	35.6123	1.85936	5.07292	5e-05	0.00118274
ENSMUSG00000000278	Scpep1	serine carboxypeptidase 1 [Source:MGI Symbol;Acc:MGI:1921867]	2.25631	8.16823	1.85606	3.09752	5e-05	0.00118274
ENSMUSG00000028445	Enho	energy homeostasis associated [Source:MGI Symbol;Acc:MGI:1916888]	2.49479	9.02208	1.85454	2.2713	0.00375	0.0415113
ENSMUSG00000040964	Arhgef10l	Rho guanine nucleotide exchange factor (GEF) 10-like [Source:MGI Symbol;Acc:MGI:1920004]	20.7922	74.9965	1.85078	2.72391	0.0001	0.00218189
ENSMUSG00000023949	Tcte1	t-complex-associated testis expressed 1 [Source:MGI Symbol;Acc:MGI:98640]	2.07577	7.34924	1.82395	3.48866	5e-05	0.00118274
ENSMUSG00000067203	H2-K2	histocompatibility 2, K region locus 2 [Source:MGI Symbol;Acc:MGI:95906]	9.44438	33.4088	1.8227	4.48345	0.00915	0.0795388
ENSMUSG00000073403	Gm10499	predicted gene 10499 [Source:MGI Symbol;Acc:MGI:3702919]	54.0907	191.175	1.82144	6.29491	5e-05	0.00118274
ENSMUSG00000027663	Zmat3	zinc finger matrin type 3 [Source:MGI Symbol;Acc:MGI:1195270]	2.72498	9.52002	1.80472	1.53122	0.00935	0.080762
ENSMUSG00000025017	Pik3ap1	phosphoinositide-3-kinase adaptor protein 1 [Source:MGI Symbol;Acc:MGI:1933177]	3.89799	13.5909	1.80184	4.02732	5e-05	0.00118274
ENSMUSG00000044167	Foxo1	forkhead box O1 [Source:MGI Symbol;Acc:MGI:1890077]	3.65035	12.7213	1.80114	4.93539	5e-05	0.00118274
ENSMUSG00000004952	Rasa4	RAS p21 protein activator 4 [Source:MGI Symbol;Acc:MGI:1858600]	2.3483	8.17679	1.79991	1.56612	0.01425	0.109023
ENSMUSG00000021608	Lpcat1	lysophosphatidylcholine acyltransferase 1 [Source:MGI Symbol;Acc:MGI:2384812]	7.8445	27.3119	1.79978	2.77409	5e-05	0.00118274
ENSMUSG00000065922	n-R5-8s1	nuclear encoded rRNA 5.8S 1 [Source:MGI Symbol;Acc:MGI:4421735]	1171.11	4068.67	1.79668	61.2486	5e-05	0.00118274
ENSMUSG00000053581	Zfand2a	zinc finger, AN1-type domain 2A [Source:MGI Symbol;Acc:MGI:2140729]	12.0699	41.7501	1.79037	2.69396	0.00015	0.00309101
ENSMUSG00000028211	Trp53inp1	transformation related protein 53 inducible nuclear protein 1 [Source:MGI Symbol;Acc:MGI:1926609]	10.349	35.7159	1.78707	3.72017	5e-05	0.00118274
ENSMUSG00000020439	Smtn	smoothelin [Source:MGI Symbol;Acc:MGI:1354727]	4.24121	14.6306	1.78644	1.26033	0.02525	0.16255
ENSMUSG00000030275	Etnk1	ethanolamine kinase 1 [Source:MGI Symbol;Acc:MGI:1922570]	17.9016	61.646	1.78392	5.68288	5e-05	0.00118274
ENSMUSG00000022550	Adck5	aarF domain containing kinase 5 [Source:MGI Symbol;Acc:MGI:2679274]	12.3232	42.4115	1.78308	2.54925	0.0198	0.137484
ENSMUSG00000025498	Irf7	interferon regulatory factor 7 [Source:MGI Symbol;Acc:MGI:1859212]	48.3932	166.146	1.77958	2.54429	0.0014	0.0194137
ENSMUSG00000019189	Rnf145	ring finger protein 145 [Source:MGI Symbol;Acc:MGI:1921565]	10.0765	34.5729	1.77865	3.53598	5e-05	0.00118274
ENSMUSG00000023243	Kcnk5	potassium channel, subfamily K, member 5 [Source:MGI Symbol;Acc:MGI:1336175]	4.05515	13.9102	1.77832	4.48898	5e-05	0.00118274
ENSMUSG00000027562	Car2	carbonic anhydrase 2 [Source:MGI Symbol;Acc:MGI:88269]	3.35647	11.4998	1.7766	3.69486	0.0001	0.00218189
ENSMUSG00000021822	Plau	plasminogen activator, urokinase [Source:MGI Symbol;Acc:MGI:97611]	30.9335	105.546	1.77063	5.89353	5e-05	0.00118274
ENSMUSG00000074277	Phldb3	pleckstrin homology-like domain, family B, member 3 [Source:MGI Symbol;Acc:MGI:3642959]	1.15896	3.95202	1.76976	2.40957	0.0051	0.0519578
ENSMUSG00000036053	Fmnl2	formin-like 2 [Source:MGI Symbol;Acc:MGI:1918659]	8.8977	29.9847	1.75272	2.33543	0.0011	0.015989
ENSMUSG00000021876	Rnase4	ribonuclease, RNase A family 4 [Source:MGI Symbol;Acc:MGI:1926217]	1.13696	3.80707	1.7435	1.84837	0.01495	0.112843
ENSMUSG00000072812	Ahnak2	AHNAK nucleoprotein 2 [Source:MGI Symbol;Acc:MGI:2144831]	1.63413	5.45409	1.73881	3.26872	0.0001	0.00218189
ENSMUSG00000025648	Pfkfb4	6-phosphofructo-2-kinase/fructose-2,6-biphosphatase 4 [Source:MGI Symbol;Acc:MGI:2687284]	3.83359	12.7608	1.73495	2.11279	0.0003	0.00553484
ENSMUSG00000025578	Cbx8	chromobox 8 [Source:MGI Symbol;Acc:MGI:1353589]	10.8693	35.9274	1.72483	2.62397	0.0069	0.0647553
ENSMUSG00000039018	Mtg1	mitochondrial GTPase 1 homolog (S. cerevisiae) [Source:MGI Symbol;Acc:MGI:2685015]	7.73456	25.5588	1.72443	2.65385	0.0433	0.232308
ENSMUSG00000039976	Tbc1d16	TBC1 domain family, member 16 [Source:MGI Symbol;Acc:MGI:2652878]	7.31792	24.1632	1.72331	1.20832	0.02725	0.171194
ENSMUSG00000015533	Itga2	integrin alpha 2 [Source:MGI Symbol;Acc:MGI:96600]	1.75667	5.77915	1.71801	3.63662	5e-05	0.00118274
ENSMUSG00000080242	Gm15487	predicted gene 15487 [Source:MGI Symbol;Acc:MGI:3709610]	29.2487	96.0864	1.71596	3.51332	5e-05	0.00118274
ENSMUSG00000030089	Slc41a3	solute carrier family 41, member 3 [Source:MGI Symbol;Acc:MGI:1918949]	10.7674	35.2996	1.71298	4.6245	5e-05	0.00118274
ENSMUSG00000039963	Ccdc40	coiled-coil domain containing 40 [Source:MGI Symbol;Acc:MGI:2443893]	1.78636	5.85592	1.71287	1.10221	0.03245	0.192445
ENSMUSG00000048458	Fam212b	family with sequence similarity 212, member B [Source:MGI Symbol;Acc:MGI:1923497]	2.49132	8.15883	1.71145	2.74734	0.00105	0.0153949
ENSMUSG00000037071	Scd1	stearoyl-Coenzyme A desaturase 1 [Source:MGI Symbol;Acc:MGI:98239]	10.5566	34.3273	1.70121	5.31498	5e-05	0.00118274
ENSMUSG00000089100	NA	NA	1800.16	5845.74	1.69926	159.519	0.0091	0.0792208
ENSMUSG00000024457	Trim26	tripartite motif-containing 26 [Source:MGI Symbol;Acc:MGI:1337056]	16.1952	51.9634	1.68193	4.13275	5e-05	0.00118274
ENSMUSG00000060477	Irak2	interleukin-1 receptor-associated kinase 2 [Source:MGI Symbol;Acc:MGI:2429603]	1.1846	3.79899	1.68122	1.15037	0.00865	0.0764112
ENSMUSG00000040270	Bach2	BTB and CNC homology 2 [Source:MGI Symbol;Acc:MGI:894679]	13.9787	44.7159	1.67756	4.20633	0.00595	0.0580545
ENSMUSG00000031586	Rbpms	RNA binding protein gene with multiple splicing [Source:MGI Symbol;Acc:MGI:1334446]	6.98022	22.2562	1.67287	3.58886	0.0002	0.00395567
ENSMUSG00000049502	Dtx3l	deltex 3-like (Drosophila) [Source:MGI Symbol;Acc:MGI:2656973]	25.1939	78.7454	1.64412	3.74309	5e-05	0.00118274
ENSMUSG00000045010	Gm4779	predicted gene 4779 [Source:MGI Symbol;Acc:MGI:3646776]	4.10519	12.8303	1.64403	1.84419	0.01255	0.0999682
ENSMUSG00000011831	Evi5	ecotropic viral integration site 5 [Source:MGI Symbol;Acc:MGI:104736]	6.81566	21.2559	1.64094	1.79653	0.0111	0.0913452
ENSMUSG00000040033	Stat2	signal transducer and activator of transcription 2 [Source:MGI Symbol;Acc:MGI:103039]	2.92417	9.1143	1.6401	3.79169	5e-05	0.00118274
ENSMUSG00000007872	Id3	inhibitor of DNA binding 3 [Source:MGI Symbol;Acc:MGI:96398]	2.51041	7.79901	1.63537	1.20155	0.0357	0.204943
ENSMUSG00000030284	Creld1	cysteine-rich with EGF-like domains 1 [Source:MGI Symbol;Acc:MGI:2152539]	1.79859	5.57977	1.63334	1.60137	0.00875	0.0770161
ENSMUSG00000028926	Cdk14	cyclin-dependent kinase 14 [Source:MGI Symbol;Acc:MGI:894318]	19.0768	59.1164	1.63174	4.03484	5e-05	0.00118274
ENSMUSG00000032035	Ets1	E26 avian leukemia oncogene 1, 5' domain [Source:MGI Symbol;Acc:MGI:95455]	8.00159	24.7556	1.6294	3.42715	5e-05	0.00118274
ENSMUSG00000021687	Scamp1	secretory carrier membrane protein 1 [Source:MGI Symbol;Acc:MGI:1349480]	54.7349	168.626	1.62329	3.18052	5e-05	0.00118274
ENSMUSG00000060802	B2m	beta-2 microglobulin [Source:MGI Symbol;Acc:MGI:88127]	875.374	2692.41	1.62093	4.18823	5e-05	0.00118274
ENSMUSG00000044716	Dok7	docking protein 7 [Source:MGI Symbol;Acc:MGI:3584043]	7.76126	23.8672	1.62066	3.47051	5e-05	0.00118274
ENSMUSG00000023022	Lima1	LIM domain and actin binding 1 [Source:MGI Symbol;Acc:MGI:1920992]	5.11477	15.7033	1.61833	2.52221	0.00125	0.0177186
ENSMUSG00000010358	Ifi35	interferon-induced protein 35 [Source:MGI Symbol;Acc:MGI:1917360]	21.3645	65.5689	1.6178	4.27	5e-05	0.00118274
ENSMUSG00000021190	Lgmn	legumain [Source:MGI Symbol;Acc:MGI:1330838]	3.14728	9.6506	1.61651	1.75033	0.02115	0.143938
ENSMUSG00000035835	Lppr3	lipid phosphate phosphatase-related protein type 3 [Source:MGI Symbol;Acc:MGI:2388640]	5.86572	17.966	1.61489	1.07417	0.03125	0.187352
ENSMUSG00000001473	Tubb6	tubulin, beta 6 class V [Source:MGI Symbol;Acc:MGI:1915201]	1.49569	4.58064	1.61474	2.41015	0.00805	0.0723377
ENSMUSG00000022906	Parp9	poly (ADP-ribose) polymerase family, member 9 [Source:MGI Symbol;Acc:MGI:1933117]	41.5267	127.098	1.61383	2.81737	0.0003	0.00553484
ENSMUSG00000028494	Plin2	perilipin 2 [Source:MGI Symbol;Acc:MGI:87920]	91.8386	279.915	1.60782	5.09009	5e-05	0.00118274
ENSMUSG00000044712	Slc38a6	solute carrier family 38, member 6 [Source:MGI Symbol;Acc:MGI:3648156]	23.1409	70.4985	1.60715	3.79382	0.00055	0.00915753
ENSMUSG00000020432	Tcn2	transcobalamin 2 [Source:MGI Symbol;Acc:MGI:98534]	13.3709	40.6028	1.60248	4.30261	5e-05	0.00118274
ENSMUSG00000032596	Uba7	ubiquitin-like modifier activating enzyme 7 [Source:MGI Symbol;Acc:MGI:1349462]	20.989	63.6641	1.60084	4.83161	5e-05	0.00118274
ENSMUSG00000022623	Shank3	SH3/ankyrin domain gene 3 [Source:MGI Symbol;Acc:MGI:1930016]	4.31574	13.0624	1.59774	2.02793	0.0088	0.0774177
ENSMUSG00000078695	Cisd3	CDGSH iron sulfur domain 3 [Source:MGI Symbol;Acc:MGI:101788]	7.29465	22.0492	1.59582	1.89435	0.0043	0.0459623
ENSMUSG00000059713	Rcan3	regulator of calcineurin 3 [Source:MGI Symbol;Acc:MGI:1858220]	2.92111	8.82653	1.59533	1.96103	0.0102	0.0857211
ENSMUSG00000034987	Hrh2	histamine receptor H2 [Source:MGI Symbol;Acc:MGI:108482]	1.62337	4.90478	1.5952	2.69705	0.0012	0.0171436
ENSMUSG00000079738	NA	NA	9.31865	28.0692	1.5908	4.01335	0.0001	0.00218189
ENSMUSG00000041977	Arhgef11	Rho guanine nucleotide exchange factor (GEF) 11 [Source:MGI Symbol;Acc:MGI:2441869]	7.04321	21.2015	1.58986	3.96415	5e-05	0.00118274
ENSMUSG00000021706	Zfyve16	zinc finger, FYVE domain containing 16 [Source:MGI Symbol;Acc:MGI:2145181]	1.49355	4.47289	1.58246	1.70796	0.00565	0.055905
ENSMUSG00000034659	Tmem109	transmembrane protein 109 [Source:MGI Symbol;Acc:MGI:1915789]	1.49185	4.45306	1.57769	0.754061	0.02815	0.174817
ENSMUSG00000014243	Zswim7	zinc finger SWIM-type containing 7 [Source:MGI Symbol;Acc:MGI:1916997]	2.69504	7.99116	1.5681	2.2809	0.0395	0.218678
ENSMUSG00000027678	Ncoa3	nuclear receptor coactivator 3 [Source:MGI Symbol;Acc:MGI:1276535]	7.29098	21.5525	1.56367	3.84304	5e-05	0.00118274
ENSMUSG00000006445	Epha2	Eph receptor A2 [Source:MGI Symbol;Acc:MGI:95278]	3.36108	9.92137	1.56162	2.14547	0.0011	0.015989
ENSMUSG00000016206	H2-M3	histocompatibility 2, M region locus 3 [Source:MGI Symbol;Acc:MGI:95915]	2.8227	8.32774	1.56085	2.84253	0.00335	0.0380709
ENSMUSG00000045917	6330416G13Rik	RIKEN cDNA 6330416G13 gene [Source:MGI Symbol;Acc:MGI:1913920]	5.12961	15.1209	1.55962	2.04186	0.023	0.1523
ENSMUSG00000070390	Nlrp1b	NLR family, pyrin domain containing 1B [Source:MGI Symbol;Acc:MGI:3582959]	4.91745	14.4762	1.5577	3.54287	5e-05	0.00118274
ENSMUSG00000062593	Lilrb4	leukocyte immunoglobulin-like receptor, subfamily B, member 4 [Source:MGI Symbol;Acc:MGI:102701]	30.2804	88.8867	1.55358	3.23613	5e-05	0.00118274
ENSMUSG00000035095	Fam167a	family with sequence similarity 167, member A [Source:MGI Symbol;Acc:MGI:3606565]	4.71751	13.7132	1.53947	1.19694	0.0475	0.246733
ENSMUSG00000091373	Gm8810	predicted gene 8810 [Source:MGI Symbol;Acc:MGI:3779814]	155.9	451.876	1.53531	12.7621	5e-05	0.00118274
ENSMUSG00000045038	Prkce	protein kinase C, epsilon [Source:MGI Symbol;Acc:MGI:97599]	10.2248	29.5126	1.52926	3.75106	5e-05	0.00118274
ENSMUSG00000004698	Hdac9	histone deacetylase 9 [Source:MGI Symbol;Acc:MGI:1931221]	1.65561	4.75783	1.52294	3.22478	5e-05	0.00118274
ENSMUSG00000064851	Gm24525	predicted gene, 24525 [Source:MGI Symbol;Acc:MGI:5454302]	147.62	423.932	1.52194	24.6131	0.0336	0.196713
ENSMUSG00000071669	Snx29	sorting nexin 29 [Source:MGI Symbol;Acc:MGI:1921728]	192.19	551.406	1.52058	5.91448	5e-05	0.00118274
ENSMUSG00000046774	8030474K03Rik	RIKEN cDNA 8030474K03 gene [Source:MGI Symbol;Acc:MGI:2685988]	7.76799	22.2848	1.52045	1.95554	0.0137	0.10618
ENSMUSG00000042726	Trafd1	TRAF type zinc finger domain containing 1 [Source:MGI Symbol;Acc:MGI:1923551]	23.9256	68.5872	1.51938	2.53623	0.00145	0.0199276
ENSMUSG00000070960	Gm10307	predicted gene 10307 [Source:MGI Symbol;Acc:MGI:3642371]	4.72087	13.4593	1.51148	2.82759	0.01535	0.114956
ENSMUSG00000049295	Zfp219	zinc finger protein 219 [Source:MGI Symbol;Acc:MGI:1917140]	2.50209	7.12752	1.51027	2.70197	0.00155	0.0210045
ENSMUSG00000047735	Samd9l	sterile alpha motif domain containing 9-like [Source:MGI Symbol;Acc:MGI:1343184]	17.8761	50.7404	1.5051	4.3306	5e-05	0.00118274
ENSMUSG00000037902	Sirpa	signal-regulatory protein alpha [Source:MGI Symbol;Acc:MGI:108563]	4.95794	14.0397	1.5017	1.796	0.0028	0.0332165
ENSMUSG00000038679	Trps1	trichorhinophalangeal syndrome I (human) [Source:MGI Symbol;Acc:MGI:1927616]	4.3814	12.4018	1.50109	3.32753	0.0001	0.00218189
ENSMUSG00000024459	H2-M5	histocompatibility 2, M region locus 5 [Source:MGI Symbol;Acc:MGI:95917]	4.39115	12.3485	1.49167	2.21488	0.0024	0.0294782
ENSMUSG00000009035	Tmem184b	transmembrane protein 184b [Source:MGI Symbol;Acc:MGI:2445179]	3.70296	10.3328	1.48047	3.41691	5e-05	0.00118274
ENSMUSG00000022066	Gm21685	predicted gene, 21685 [Source:MGI Symbol;Acc:MGI:5435040]	9.71224	27.0835	1.47954	2.6494	0.0025	0.0304217
ENSMUSG00000024807	Syvn1	synovial apoptosis inhibitor 1, synoviolin [Source:MGI Symbol;Acc:MGI:1921376]	3.04964	8.47385	1.47438	1.89698	0.01545	0.115461
ENSMUSG00000090176	Cd200r2	Cd200 receptor 2 [Source:MGI Symbol;Acc:MGI:3042847]	16.2847	45.1643	1.47166	4.56844	5e-05	0.00118274
ENSMUSG00000046879	Irgm1	immunity-related GTPase family M member 1 [Source:MGI Symbol;Acc:MGI:107567]	82.5221	228.607	1.47002	4.43822	5e-05	0.00118274
ENSMUSG00000085531	Slc36a3os	solute carrier family 36 (proton/amino acid symporter), member 3, opposite strand [Source:MGI Symbol;Acc:MGI:3651340]	4.73837	13.1124	1.46847	1.50569	0.0454	0.239601
ENSMUSG00000025289	Prdx4	peroxiredoxin 4 [Source:MGI Symbol;Acc:MGI:1859815]	21.5357	59.5889	1.46832	3.75678	5e-05	0.00118274
ENSMUSG00000029163	Emilin1	elastin microfibril interfacer 1 [Source:MGI Symbol;Acc:MGI:1926189]	6.73003	18.6195	1.46813	2.75987	0.00015	0.00309101
ENSMUSG00000003500	Impdh1	inosine 5'-phosphate dehydrogenase 1 [Source:MGI Symbol;Acc:MGI:96567]	13.9327	38.317	1.45951	1.56573	0.0214	0.145068
ENSMUSG00000061414	Cracr2a	calcium release activated channel regulator 2A [Source:MGI Symbol;Acc:MGI:2685919]	5.47152	14.9885	1.45384	3.13819	0.0014	0.0194137
ENSMUSG00000033721	Vav3	vav 3 oncogene [Source:MGI Symbol;Acc:MGI:1888518]	149.939	410.073	1.45151	4.88096	5e-05	0.00118274
ENSMUSG00000051124	Gimap9	GTPase, IMAP family member 9 [Source:MGI Symbol;Acc:MGI:3511744]	2.72618	7.40751	1.44211	1.44069	0.02935	0.179516
ENSMUSG00000088788	NA	NA	20664.6	56134.5	1.44173	2.33948	0.0076	0.0693763
ENSMUSG00000034640	Tiparp	TCDD-inducible poly(ADP-ribose) polymerase [Source:MGI Symbol;Acc:MGI:2159210]	5.82661	15.8218	1.44118	2.05529	0.00205	0.0261448
ENSMUSG00000030530	Furin	furin (paired basic amino acid cleaving enzyme) [Source:MGI Symbol;Acc:MGI:97513]	50.1864	136.161	1.43995	1.92669	0.00555	0.0552318
ENSMUSG00000036356	Csgalnact1	chondroitin sulfate N-acetylgalactosaminyltransferase 1 [Source:MGI Symbol;Acc:MGI:2442354]	245.881	667.063	1.43986	2.39966	0.0008	0.0123533
ENSMUSG00000002227	Mov10	Moloney leukemia virus 10 [Source:MGI Symbol;Acc:MGI:97054]	4.67419	12.6681	1.43841	2.58091	5e-05	0.00118274
ENSMUSG00000032437	Stt3b	STT3, subunit of the oligosaccharyltransferase complex, homolog B (S. cerevisiae) [Source:MGI Symbol;Acc:MGI:1915542]	20.4106	55.2667	1.43709	4.66583	5e-05	0.00118274
ENSMUSG00000035891	Cerk	ceramide kinase [Source:MGI Symbol;Acc:MGI:2386052]	11.9176	32.2266	1.43516	4.29219	5e-05	0.00118274
ENSMUSG00000039501	Znfx1	zinc finger, NFX1-type containing 1 [Source:MGI Symbol;Acc:MGI:2138982]	7.06617	19.0946	1.43416	2.45266	0.002	0.0256642
ENSMUSG00000015312	Gadd45b	growth arrest and DNA-damage-inducible 45 beta [Source:MGI Symbol;Acc:MGI:107776]	8.00744	21.5941	1.43122	3.49221	0.0006	0.009817
ENSMUSG00000081433	Serpinb1-ps1	serine (or cysteine) peptidase inhibitor, clade B, member 1, pseudogene [Source:MGI Symbol;Acc:MGI:2445366]	29.0153	78.1013	1.42853	4.46529	0.0006	0.009817
ENSMUSG00000027546	Atp9a	ATPase, class II, type 9A [Source:MGI Symbol;Acc:MGI:1330826]	3.38354	9.09109	1.42592	1.82101	0.0004	0.00702663
ENSMUSG00000018774	Cd68	CD68 antigen [Source:MGI Symbol;Acc:MGI:88342]	6.63022	17.7821	1.42329	2.51776	0.00095	0.0142321
ENSMUSG00000026104	Stat1	signal transducer and activator of transcription 1 [Source:MGI Symbol;Acc:MGI:103063]	17.3461	46.4806	1.42202	4.38272	5e-05	0.00118274
ENSMUSG00000041936	Agrn	agrin [Source:MGI Symbol;Acc:MGI:87961]	2.75826	7.37607	1.41909	1.75545	0.0079	0.0713518
ENSMUSG00000038775	Vill	villin-like [Source:MGI Symbol;Acc:MGI:1201781]	13.0888	34.9372	1.41643	2.87213	5e-05	0.00118274
ENSMUSG00000031530	Dusp4	dual specificity phosphatase 4 [Source:MGI Symbol;Acc:MGI:2442191]	28.7951	76.8437	1.4161	4.65456	5e-05	0.00118274
ENSMUSG00000024130	Abca3	ATP-binding cassette, sub-family A (ABC1), member 3 [Source:MGI Symbol;Acc:MGI:1351617]	1.62686	4.33679	1.41454	1.30284	0.00895	0.0782901
ENSMUSG00000030279	C2cd5	C2 calcium-dependent domain containing 5 [Source:MGI Symbol;Acc:MGI:1921991]	7.43185	19.8045	1.41404	3.98103	5e-05	0.00118274
ENSMUSG00000024913	Lrp5	low density lipoprotein receptor-related protein 5 [Source:MGI Symbol;Acc:MGI:1278315]	1.69702	4.5192	1.41307	3.06811	0.0001	0.00218189
ENSMUSG00000036067	Slc2a6	solute carrier family 2 (facilitated glucose transporter), member 6 [Source:MGI Symbol;Acc:MGI:2443286]	19.6819	52.2788	1.40935	3.2245	5e-05	0.00118274
ENSMUSG00000037321	Tap1	transporter 1, ATP-binding cassette, sub-family B (MDR/TAP) [Source:MGI Symbol;Acc:MGI:98483]	33.6938	89.3951	1.40771	2.15173	0.00365	0.0406457
ENSMUSG00000072621	Slfn10-ps	schlafen 10, pseudogene [Source:MGI Symbol;Acc:MGI:3512288]	2.11497	5.60987	1.40733	2.76948	0.0003	0.00553484
ENSMUSG00000059994	Fcrl1	Fc receptor-like 1 [Source:MGI Symbol;Acc:MGI:2442862]	1.43554	3.80297	1.40554	1.74435	0.0127	0.100778
ENSMUSG00000051427	Ccdc157	coiled-coil domain containing 157 [Source:MGI Symbol;Acc:MGI:3041210]	3.67253	9.67365	1.39728	1.30718	0.02705	0.170451
ENSMUSG00000034993	Vat1	vesicle amine transport protein 1 homolog (T californica) [Source:MGI Symbol;Acc:MGI:1349450]	15.0666	39.6253	1.39507	4.17686	5e-05	0.00118274
ENSMUSG00000025283	Sat1	spermidine/spermine N1-acetyl transferase 1 [Source:MGI Symbol;Acc:MGI:98233]	22.9988	60.4167	1.39339	3.63556	5e-05	0.00118274
ENSMUSG00000078606	Gm4070	predicted gene 4070 [Source:MGI Symbol;Acc:MGI:3782245]	2.2677	5.95102	1.39191	3.69239	5e-05	0.00118274
ENSMUSG00000032540	Abhd5	abhydrolase domain containing 5 [Source:MGI Symbol;Acc:MGI:1914719]	3.65183	9.57978	1.39137	1.62862	0.01275	0.101084
ENSMUSG00000022564	Grina	glutamate receptor, ionotropic, N-methyl D-aspartate-associated protein 1 (glutamate binding) [Source:MGI Symbol;Acc:MGI:1913418]	19.7764	51.7988	1.38914	4.40582	5e-05	0.00118274
ENSMUSG00000020448	Rnf185	ring finger protein 185 [Source:MGI Symbol;Acc:MGI:1922078]	4.57426	11.976	1.38853	2.09129	0.0018	0.0236153
ENSMUSG00000013973	Dedd	death effector domain-containing [Source:MGI Symbol;Acc:MGI:1333874]	12.3559	32.3341	1.38785	2.81215	0.0109	0.0901496
ENSMUSG00000038145	Snrk	SNF related kinase [Source:MGI Symbol;Acc:MGI:108104]	6.38756	16.6302	1.38047	1.99413	0.01695	0.123277
ENSMUSG00000036185	Sapcd1	suppressor APC domain containing 1 [Source:MGI Symbol;Acc:MGI:2388100]	17.1544	44.6567	1.3803	2.61499	0.0008	0.0123533
ENSMUSG00000052160	Pld4	phospholipase D family, member 4 [Source:MGI Symbol;Acc:MGI:2144765]	5.30093	13.794	1.37973	3.29684	0.00025	0.00475732
ENSMUSG00000047180	Neurl3	neuralized homolog 3 homolog (Drosophila) [Source:MGI Symbol;Acc:MGI:2429944]	27.9551	72.6087	1.37703	4.46078	5e-05	0.00118274
ENSMUSG00000053559	Smagp	small cell adhesion glycoprotein [Source:MGI Symbol;Acc:MGI:2448476]	2.61453	6.77769	1.37424	1.70385	0.0184	0.130422
ENSMUSG00000049734	Trex1	three prime repair exonuclease 1 [Source:MGI Symbol;Acc:MGI:1328317]	25.0468	64.8816	1.37318	3.40371	0.0005	0.00846428
ENSMUSG00000040111	Gramd1b	GRAM domain containing 1B [Source:MGI Symbol;Acc:MGI:1925037]	146.142	378.564	1.37317	2.12652	0.00495	0.0508612
ENSMUSG00000005824	Tnfsf14	tumor necrosis factor (ligand) superfamily, member 14 [Source:MGI Symbol;Acc:MGI:1355317]	7.33453	18.9679	1.37079	3.52145	5e-05	0.00118274
ENSMUSG00000031845	Bco1	beta-carotene oxygenase 1 [Source:MGI Symbol;Acc:MGI:1926923]	1.52924	3.95438	1.37063	1.86018	0.0121	0.0972696
ENSMUSG00000041571	Sepw1	selenoprotein W, muscle 1 [Source:MGI Symbol;Acc:MGI:1100878]	111.294	286.986	1.36661	5.72307	5e-05	0.00118274
ENSMUSG00000031097	Tnni2	troponin I, skeletal, fast 2 [Source:MGI Symbol;Acc:MGI:105070]	2.70982	6.98034	1.3651	1.00527	0.0359	0.205675
ENSMUSG00000046687	Gm5424	predicted gene 5424 [Source:MGI Symbol;Acc:MGI:3643173]	9.04848	23.2978	1.36444	3.50016	0.0004	0.00702663
ENSMUSG00000069830	Nlrp1a	NLR family, pyrin domain containing 1A [Source:MGI Symbol;Acc:MGI:2684861]	2.25338	5.76326	1.35479	2.89236	0.0002	0.00395567
ENSMUSG00000071379	Hpcal1	hippocalcin-like 1 [Source:MGI Symbol;Acc:MGI:1855689]	11.2363	28.7013	1.35295	3.81687	5e-05	0.00118274
ENSMUSG00000026482	Rgl1	ral guanine nucleotide dissociation stimulator,-like 1 [Source:MGI Symbol;Acc:MGI:107484]	15.7844	40.0378	1.34287	2.98579	0.0029	0.0341739
ENSMUSG00000037949	Ano10	anoctamin 10 [Source:MGI Symbol;Acc:MGI:2143103]	10.9039	27.6525	1.34257	3.6738	5e-05	0.00118274
ENSMUSG00000031129	Slc9a9	solute carrier family 9 (sodium/hydrogen exchanger), member 9 [Source:MGI Symbol;Acc:MGI:2679732]	13.7221	34.7926	1.34228	3.92979	5e-05	0.00118274
ENSMUSG00000082016	Pgam1-ps2	phosphoglycerate mutase 1, pseudogene 2 [Source:MGI Symbol;Acc:MGI:3645709]	3.07061	7.78405	1.342	2.08658	0.04625	0.242498
ENSMUSG00000021751	Acox2	acyl-Coenzyme A oxidase 2, branched chain [Source:MGI Symbol;Acc:MGI:1934852]	4.96559	12.583	1.34144	1.63364	0.00835	0.0743545
ENSMUSG00000034761	Map4k5	mitogen-activated protein kinase kinase kinase kinase 5 [Source:MGI Symbol;Acc:MGI:1925503]	3.35236	8.49135	1.34082	1.40611	0.0227	0.150892
ENSMUSG00000035208	Slfn8	schlafen 8 [Source:MGI Symbol;Acc:MGI:2672859]	4.68174	11.8374	1.33823	2.9398	0.0002	0.00395567
ENSMUSG00000022442	Ttll1	tubulin tyrosine ligase-like 1 [Source:MGI Symbol;Acc:MGI:2443047]	5.23677	13.2282	1.33687	2.1834	0.0004	0.00702663
ENSMUSG00000053835	H2-T24	histocompatibility 2, T region locus 24 [Source:MGI Symbol;Acc:MGI:95958]	25.8289	65.1002	1.33368	3.97895	5e-05	0.00118274
ENSMUSG00000026656	Fcgr2b	Fc receptor, IgG, low affinity IIb [Source:MGI Symbol;Acc:MGI:95499]	262.677	659.117	1.32725	3.86887	5e-05	0.00118274
ENSMUSG00000020300	Cpeb4	cytoplasmic polyadenylation element binding protein 4 [Source:MGI Symbol;Acc:MGI:1914829]	9.40289	23.594	1.32724	3.17396	5e-05	0.00118274
ENSMUSG00000033177	Tmprss7	transmembrane serine protease 7 [Source:MGI Symbol;Acc:MGI:2686594]	2.13815	5.36282	1.32663	2.16483	0.0033	0.0376658
ENSMUSG00000000530	Acvrl1	activin A receptor, type II-like 1 [Source:MGI Symbol;Acc:MGI:1338946]	5.87931	14.6816	1.32029	1.73663	0.0375	0.211405
ENSMUSG00000031709	Tbc1d9	TBC1 domain family, member 9 [Source:MGI Symbol;Acc:MGI:1918560]	2.79559	6.97428	1.31889	2.14067	0.0006	0.009817
ENSMUSG00000024781	Lipa	lysosomal acid lipase A [Source:MGI Symbol;Acc:MGI:96789]	5.00027	12.422	1.31282	3.37852	0.0001	0.00218189
ENSMUSG00000027074	Slc43a3	solute carrier family 43, member 3 [Source:MGI Symbol;Acc:MGI:1931054]	12.4443	30.7797	1.30649	1.30173	0.0457	0.240468
ENSMUSG00000024308	Tapbp	TAP binding protein [Source:MGI Symbol;Acc:MGI:1201689]	55.9885	137.798	1.29935	4.04016	5e-05	0.00118274
ENSMUSG00000014444	Piezo1	piezo-type mechanosensitive ion channel component 1 [Source:MGI Symbol;Acc:MGI:3603204]	9.91713	24.4039	1.29912	2.02863	0.0109	0.0901496
ENSMUSG00000073405	C920025E04Rik	RIKEN cDNA C920025E04 gene [Source:MGI Symbol;Acc:MGI:2442805]	107.166	263.563	1.2983	3.95028	5e-05	0.00118274
ENSMUSG00000047921	Trappc9	trafficking protein particle complex 9 [Source:MGI Symbol;Acc:MGI:1923760]	44.2509	108.782	1.29766	4.02837	5e-05	0.00118274
ENSMUSG00000037353	Letmd1	LETM1 domain containing 1 [Source:MGI Symbol;Acc:MGI:1915864]	3.24981	7.96722	1.29372	2.85709	0.00075	0.0117554
ENSMUSG00000005514	Por	P450 (cytochrome) oxidoreductase [Source:MGI Symbol;Acc:MGI:97744]	65.8645	160.045	1.28091	2.94183	0.0001	0.00218189
ENSMUSG00000024036	Slc37a1	solute carrier family 37 (glycerol-3-phosphate transporter), member 1 [Source:MGI Symbol;Acc:MGI:2446181]	2.52156	6.12314	1.27996	2.51613	0.0017	0.022592
ENSMUSG00000089672	Gp49a	glycoprotein 49 A [Source:MGI Symbol;Acc:MGI:102702]	40.9775	99.4276	1.27882	3.32576	5e-05	0.00118274
ENSMUSG00000027984	Hadh	hydroxyacyl-Coenzyme A dehydrogenase [Source:MGI Symbol;Acc:MGI:96009]	11.0781	26.8387	1.2766	3.23555	0.0001	0.00218189
ENSMUSG00000059248	Sept9	septin 9 [Source:MGI Symbol;Acc:MGI:1858222]	409.27	990.575	1.27522	4.3088	0.00065	0.0104659
ENSMUSG00000002500	Rpl3l	ribosomal protein L3-like [Source:MGI Symbol;Acc:MGI:1913461]	3.81091	9.19166	1.27019	2.0228	0.0087	0.076719
ENSMUSG00000049922	Slc35c1	solute carrier family 35, member C1 [Source:MGI Symbol;Acc:MGI:2443301]	2.8305	6.82564	1.26991	1.73207	0.0102	0.0857211
ENSMUSG00000000753	Serpinf1	serine (or cysteine) peptidase inhibitor, clade F, member 1 [Source:MGI Symbol;Acc:MGI:108080]	53.5448	128.814	1.26647	3.54836	5e-05	0.00118274
ENSMUSG00000035173	Ccdc186	coiled-coil domain containing 186 [Source:MGI Symbol;Acc:MGI:2445022]	46.7608	112.488	1.2664	2.65002	0.0021	0.0265862
ENSMUSG00000032503	Arpp21	cyclic AMP-regulated phosphoprotein, 21 [Source:MGI Symbol;Acc:MGI:107562]	13.4665	32.3793	1.2657	1.52583	0.00245	0.0299521
ENSMUSG00000032515	Csrnp1	cysteine-serine-rich nuclear protein 1 [Source:MGI Symbol;Acc:MGI:2387989]	14.4898	34.7909	1.26367	3.90221	5e-05	0.00118274
ENSMUSG00000021752	Kctd6	potassium channel tetramerisation domain containing 6 [Source:MGI Symbol;Acc:MGI:1918643]	2.80475	6.73051	1.26285	1.94982	0.0077	0.0701175
ENSMUSG00000026922	Agpat2	1-acylglycerol-3-phosphate O-acyltransferase 2 (lysophosphatidic acid acyltransferase, beta) [Source:MGI Symbol;Acc:MGI:1914762]	13.5325	32.4466	1.26164	1.51414	0.02295	0.15214
ENSMUSG00000024535	Snx24	sorting nexing 24 [Source:MGI Symbol;Acc:MGI:1916476]	32.031	76.7727	1.26113	3.29768	5e-05	0.00118274
ENSMUSG00000079731	NA	NA	2.8765	6.89176	1.26056	1.89652	0.05	0.255301
ENSMUSG00000050989	Sepn1	selenoprotein N, 1 [Source:MGI Symbol;Acc:MGI:2151208]	1.55283	3.71637	1.25899	1.22853	0.02975	0.181056
ENSMUSG00000042345	Ubash3a	ubiquitin associated and SH3 domain containing, A [Source:MGI Symbol;Acc:MGI:1926074]	10.4921	25.0929	1.25798	1.39161	0.04755	0.246902
ENSMUSG00000029003	Mad2l2	MAD2 mitotic arrest deficient-like 2 [Source:MGI Symbol;Acc:MGI:1919140]	20.79	49.7102	1.25765	3.21257	0.0015	0.0204797
ENSMUSG00000059498	Fcgr3	Fc receptor, IgG, low affinity III [Source:MGI Symbol;Acc:MGI:95500]	521.817	1243.89	1.25324	3.37332	5e-05	0.00118274
ENSMUSG00000025203	Scd2	stearoyl-Coenzyme A desaturase 2 [Source:MGI Symbol;Acc:MGI:98240]	55.488	131.8	1.24811	3.87757	5e-05	0.00118274
ENSMUSG00000024787	Snx15	sorting nexin 15 [Source:MGI Symbol;Acc:MGI:1916274]	22.7267	53.9679	1.24771	1.51989	0.0348	0.201408
ENSMUSG00000029772	Ahcyl2	S-adenosylhomocysteine hydrolase-like 2 [Source:MGI Symbol;Acc:MGI:1921590]	98.6654	234.278	1.24761	5.6325	0.00035	0.00630302
ENSMUSG00000046580	Gm7862	predicted gene 7862 [Source:MGI Symbol;Acc:MGI:3648002]	23.3494	55.351	1.24523	1.55801	0.0445	0.236419
ENSMUSG00000030123	Plxnd1	plexin D1 [Source:MGI Symbol;Acc:MGI:2154244]	7.14386	16.9242	1.24431	2.09693	0.0041	0.0443802
ENSMUSG00000086538	NA	NA	2.95037	6.97356	1.241	2.39655	0.00655	0.0623963
ENSMUSG00000037260	Hgsnat	heparan-alpha-glucosaminide N-acetyltransferase [Source:MGI Symbol;Acc:MGI:1196297]	9.79455	23.1209	1.23914	3.59845	5e-05	0.00118274
ENSMUSG00000001418	Glmp	glycosylated lysosomal membrane protein [Source:MGI Symbol;Acc:MGI:1913318]	17.3859	40.9508	1.23597	2.71969	0.0059	0.0577336
ENSMUSG00000067212	H2-T23	histocompatibility 2, T region locus 23 [Source:MGI Symbol;Acc:MGI:95957]	494.132	1163.79	1.23586	3.97713	5e-05	0.00118274
ENSMUSG00000040350	Trim7	tripartite motif-containing 7 [Source:MGI Symbol;Acc:MGI:2137353]	10.6983	25.1913	1.23555	2.34059	0.0277	0.173024
ENSMUSG00000053541	Gm4759	predicted gene 4759 [Source:MGI Symbol;Acc:MGI:3647753]	4.58133	10.7826	1.23487	2.8979	0.0001	0.00218189
ENSMUSG00000054720	Lrrc8c	leucine rich repeat containing 8 family, member C [Source:MGI Symbol;Acc:MGI:2140839]	37.293	87.7001	1.23367	2.55046	0.0044	0.046742
ENSMUSG00000036810	Cnep1r1	CTD nuclear envelope phosphatase 1 regulatory subunit 1 [Source:MGI Symbol;Acc:MGI:1921981]	7.86433	18.478	1.23241	1.7836	0.00855	0.0756883
ENSMUSG00000036106	Prr5	proline rich 5 (renal) [Source:MGI Symbol;Acc:MGI:1924714]	7.74012	18.1749	1.23152	2.78817	0.00015	0.00309101
ENSMUSG00000031575	Ash2l	ash2 (absent, small, or homeotic)-like (Drosophila) [Source:MGI Symbol;Acc:MGI:1344416]	27.7476	65.0595	1.2294	2.97214	5e-05	0.00118274
ENSMUSG00000016494	Cd34	CD34 antigen [Source:MGI Symbol;Acc:MGI:88329]	140.865	329.625	1.22651	3.8265	5e-05	0.00118274
ENSMUSG00000003518	Dusp3	dual specificity phosphatase 3 (vaccinia virus phosphatase VH1-related) [Source:MGI Symbol;Acc:MGI:1919599]	8.37641	19.5962	1.22617	1.28314	0.04255	0.229939
ENSMUSG00000069874	Irgm2	immunity-related GTPase family M member 2 [Source:MGI Symbol;Acc:MGI:1926262]	10.2076	23.865	1.22525	3.39476	5e-05	0.00118274
ENSMUSG00000052730	Gm5111	predicted gene 5111 [Source:MGI Symbol;Acc:MGI:3645688]	7.29416	17.0464	1.22465	2.81163	0.0034	0.0385464
ENSMUSG00000089238	NA	NA	100884	235460	1.22278	122.792	5e-05	0.00118274
ENSMUSG00000028958	Tmub1	transmembrane and ubiquitin-like domain containing 1 [Source:MGI Symbol;Acc:MGI:1923764]	3.85111	8.9863	1.22245	1.28373	0.03675	0.208537
ENSMUSG00000021133	4933426M11Rik	RIKEN cDNA 4933426M11 gene [Source:MGI Symbol;Acc:MGI:2444661]	1.80474	4.20542	1.22046	2.54539	0.001	0.0148089
ENSMUSG00000037306	Man1c1	mannosidase, alpha, class 1C, member 1 [Source:MGI Symbol;Acc:MGI:2446214]	4.93078	11.4645	1.21728	3.11662	0.0001	0.00218189
ENSMUSG00000084536	Gm25844	predicted gene, 25844 [Source:MGI Symbol;Acc:MGI:5455621]	65.021	151.149	1.21699	6.61482	0.0026	0.0313638
ENSMUSG00000054676	1600014C10Rik	RIKEN cDNA 1600014C10 gene [Source:MGI Symbol;Acc:MGI:1919494]	6.60445	15.3186	1.21377	3.13806	5e-05	0.00118274
ENSMUSG00000027777	Schip1	schwannomin interacting protein 1 [Source:MGI Symbol;Acc:MGI:1353557]	3.24554	7.52501	1.21324	1.54781	0.01455	0.110649
ENSMUSG00000041773	Enc1	ectodermal-neural cortex 1 [Source:MGI Symbol;Acc:MGI:109610]	2.09727	4.84658	1.20845	2.67097	0.00125	0.0177186
ENSMUSG00000015478	Rnf5	ring finger protein 5 [Source:MGI Symbol;Acc:MGI:1860076]	3.25723	7.51817	1.20674	2.07488	0.02485	0.160749
ENSMUSG00000038178	Slc43a2	solute carrier family 43, member 2 [Source:MGI Symbol;Acc:MGI:2442746]	13.7589	31.6808	1.20324	1.3731	0.0463	0.24267
ENSMUSG00000078566	Bnip3	BCL2/adenovirus E1B interacting protein 3 [Source:MGI Symbol;Acc:MGI:109326]	6.39586	14.7135	1.20193	1.39898	0.04615	0.242099
ENSMUSG00000051864	Tbc1d22a	TBC1 domain family, member 22a [Source:MGI Symbol;Acc:MGI:1289265]	79.4119	182.324	1.19908	3.66632	5e-05	0.00118274
ENSMUSG00000038301	Snx10	sorting nexin 10 [Source:MGI Symbol;Acc:MGI:1919232]	97.9159	224.621	1.19788	2.53589	0.00015	0.00309101
ENSMUSG00000034424	Gcsh	glycine cleavage system protein H (aminomethyl carrier) [Source:MGI Symbol;Acc:MGI:1915383]	26.5407	60.8041	1.19596	2.18146	0.0037	0.0410669
ENSMUSG00000015316	Slamf1	signaling lymphocytic activation molecule family member 1 [Source:MGI Symbol;Acc:MGI:1351314]	4.46761	10.2345	1.19587	1.78546	0.02335	0.15387
ENSMUSG00000030341	Tnfrsf1a	tumor necrosis factor receptor superfamily, member 1a [Source:MGI Symbol;Acc:MGI:1314884]	7.57612	17.3541	1.19575	1.96097	0.01465	0.111195
ENSMUSG00000042759	Apobr	apolipoprotein B receptor [Source:MGI Symbol;Acc:MGI:2176230]	26.3517	59.982	1.18663	1.4637	0.02115	0.143938
ENSMUSG00000022090	Pdlim2	PDZ and LIM domain 2 [Source:MGI Symbol;Acc:MGI:2384850]	15.2462	34.6857	1.18589	1.92448	0.0058	0.0569754
ENSMUSG00000091818	Rpl19-ps4	ribosomal protein L19, pseudogene 4 [Source:MGI Symbol;Acc:MGI:3646824]	7.86211	17.8803	1.18538	2.49903	0.0194	0.135477
ENSMUSG00000059013	Sh2d3c	SH2 domain containing 3C [Source:MGI Symbol;Acc:MGI:1351631]	2.76182	6.26964	1.18276	1.25238	0.0206	0.141459
ENSMUSG00000022848	Dirc2	disrupted in renal carcinoma 2 (human) [Source:MGI Symbol;Acc:MGI:2387188]	5.99074	13.5733	1.17996	2.55881	0.00085	0.0129727
ENSMUSG00000054364	Rhob	ras homolog gene family, member B [Source:MGI Symbol;Acc:MGI:107949]	43.3865	98.2725	1.17954	3.95985	5e-05	0.00118274
ENSMUSG00000006418	Rnf114	ring finger protein 114 [Source:MGI Symbol;Acc:MGI:1933159]	26.7203	60.5215	1.17951	3.05255	5e-05	0.00118274
ENSMUSG00000021624	Cd180	CD180 antigen [Source:MGI Symbol;Acc:MGI:1194924]	8.04785	18.1914	1.17658	2.39126	0.0039	0.0427377
ENSMUSG00000064254	Ethe1	ethylmalonic encephalopathy 1 [Source:MGI Symbol;Acc:MGI:1913321]	2.78047	6.27215	1.17363	1.7827	0.0168	0.122563
ENSMUSG00000004552	Ctse	cathepsin E [Source:MGI Symbol;Acc:MGI:107361]	40.7774	91.9136	1.17251	3.59973	5e-05	0.00118274
ENSMUSG00000047642	D930020B18Rik	RIKEN cDNA D930020B18 gene [Source:MGI Symbol;Acc:MGI:2442001]	3.18738	7.15781	1.16715	1.99142	0.0072	0.0667921
ENSMUSG00000027510	Rbm38	RNA binding motif protein 38 [Source:MGI Symbol;Acc:MGI:1889294]	27.245	61.0478	1.16394	2.15375	0.007	0.0654683
ENSMUSG00000035268	Pkig	protein kinase inhibitor, gamma [Source:MGI Symbol;Acc:MGI:1343086]	231.607	518.919	1.16383	3.13802	5e-05	0.00118274
ENSMUSG00000001750	Tcirg1	T cell, immune regulator 1, ATPase, H+ transporting, lysosomal V0 protein A3 [Source:MGI Symbol;Acc:MGI:1350931]	8.98425	20.1233	1.1634	2.01576	0.00515	0.0523017
ENSMUSG00000044250	Pced1b	PC-esterase domain containing 1B [Source:MGI Symbol;Acc:MGI:2446270]	2.57417	5.75871	1.16164	2.01884	0.0065	0.062087
ENSMUSG00000070639	Lrrc8b	leucine rich repeat containing 8 family, member B [Source:MGI Symbol;Acc:MGI:2141353]	8.19833	18.3311	1.16089	2.99806	5e-05	0.00118274
ENSMUSG00000021281	Tnfaip2	tumor necrosis factor, alpha-induced protein 2 [Source:MGI Symbol;Acc:MGI:104960]	43.3067	96.7516	1.1597	2.63915	0.00255	0.0309133
ENSMUSG00000087778	NA	NA	129089	288265	1.15903	148.028	5e-05	0.00118274
ENSMUSG00000035615	Frmpd1	FERM and PDZ domain containing 1 [Source:MGI Symbol;Acc:MGI:2446274]	7.37526	16.4298	1.15555	3.11956	5e-05	0.00118274
ENSMUSG00000038886	Man2a2	mannosidase 2, alpha 2 [Source:MGI Symbol;Acc:MGI:2150656]	8.6327	19.216	1.15443	3.37529	5e-05	0.00118274
ENSMUSG00000025171	Ubtd1	ubiquitin domain containing 1 [Source:MGI Symbol;Acc:MGI:2385092]	62.6091	139.36	1.15437	4.07203	5e-05	0.00118274
ENSMUSG00000074813	Gm14005	predicted gene 14005 [Source:MGI Symbol;Acc:MGI:3652191]	287.167	636.959	1.14931	4.77352	5e-05	0.00118274
ENSMUSG00000036873	2410004B18Rik	RIKEN cDNA 2410004B18 gene [Source:MGI Symbol;Acc:MGI:1913671]	10.4334	23.1314	1.14864	1.56065	0.0182	0.129432
ENSMUSG00000087676	NA	NA	4.87412	10.7805	1.1452	2.67447	0.0013	0.0183028
ENSMUSG00000026749	Nek6	NIMA (never in mitosis gene a)-related expressed kinase 6 [Source:MGI Symbol;Acc:MGI:1891638]	77.2862	170.932	1.14514	2.62257	0.0112	0.0919119
ENSMUSG00000029605	Oas1b	2'-5' oligoadenylate synthetase 1B [Source:MGI Symbol;Acc:MGI:97430]	4.80084	10.6054	1.14344	2.25241	0.0026	0.0313638
ENSMUSG00000031143	Ccdc22	coiled-coil domain containing 22 [Source:MGI Symbol;Acc:MGI:1859608]	21.1744	46.3844	1.13132	3.17764	5e-05	0.00118274
ENSMUSG00000049871	Nlrc3	NLR family, CARD domain containing 3 [Source:MGI Symbol;Acc:MGI:2444070]	5.07646	11.1139	1.13047	1.85668	0.0106	0.0882349
ENSMUSG00000039997	Ifi203	interferon activated gene 203 [Source:MGI Symbol;Acc:MGI:96428]	8.93416	19.5362	1.12875	2.05075	0.01905	0.133599
ENSMUSG00000031642	Sh3rf1	SH3 domain containing ring finger 1 [Source:MGI Symbol;Acc:MGI:1913066]	2.87595	6.28697	1.12833	1.92909	0.0158	0.117383
ENSMUSG00000068758	Il3ra	interleukin 3 receptor, alpha chain [Source:MGI Symbol;Acc:MGI:96553]	5.48096	11.9622	1.12598	1.87141	0.0093	0.080497
ENSMUSG00000022475	Hdac7	histone deacetylase 7 [Source:MGI Symbol;Acc:MGI:1891835]	4.55691	9.93444	1.12438	1.44067	0.01585	0.117705
ENSMUSG00000035759	Bbs10	Bardet-Biedl syndrome 10 (human) [Source:MGI Symbol;Acc:MGI:1919019]	4.11569	8.9695	1.12389	2.64841	0.0013	0.0183028
ENSMUSG00000028463	Car9	carbonic anhydrase 9 [Source:MGI Symbol;Acc:MGI:2447188]	4.86771	10.5983	1.12252	1.09829	0.0484	0.249614
ENSMUSG00000091567	NA	NA	5.16648	11.2398	1.12136	2.63173	0.0027	0.0323115
ENSMUSG00000073902	Gm1966	predicted gene 1966 [Source:MGI Symbol;Acc:MGI:3584360]	37.2076	80.9098	1.12072	3.70548	5e-05	0.00118274
ENSMUSG00000032577	Mapkapk3	mitogen-activated protein kinase-activated protein kinase 3 [Source:MGI Symbol;Acc:MGI:2143163]	5.92121	12.8731	1.1204	1.63802	0.0086	0.0760454
ENSMUSG00000042684	Npl	N-acetylneuraminate pyruvate lyase [Source:MGI Symbol;Acc:MGI:1921341]	53.0224	115.231	1.11986	3.9668	5e-05	0.00118274
ENSMUSG00000029822	Osbpl3	oxysterol binding protein-like 3 [Source:MGI Symbol;Acc:MGI:1918970]	31.2465	67.8096	1.1178	2.43603	0.0013	0.0183028
ENSMUSG00000026425	Srgap2	SLIT-ROBO Rho GTPase activating protein 2 [Source:MGI Symbol;Acc:MGI:109605]	9.60241	20.7851	1.11408	2.9779	5e-05	0.00118274
ENSMUSG00000030872	Gga2	golgi associated, gamma adaptin ear containing, ARF binding protein 2 [Source:MGI Symbol;Acc:MGI:1921355]	50.6175	109.297	1.11055	2.19424	0.0024	0.0294782
ENSMUSG00000019295	Tmem129	transmembrane protein 129 [Source:MGI Symbol;Acc:MGI:1915616]	4.20115	9.07041	1.11038	1.78732	0.0072	0.0667921
ENSMUSG00000035277	Arx	aristaless related homeobox [Source:MGI Symbol;Acc:MGI:1097716]	1.86377	4.02063	1.1092	1.80271	0.01275	0.101084
ENSMUSG00000020572	Nampt	nicotinamide phosphoribosyltransferase [Source:MGI Symbol;Acc:MGI:1929865]	12.6826	27.3566	1.10904	3.09404	5e-05	0.00118274
ENSMUSG00000074874	Ctla2b	cytotoxic T lymphocyte-associated protein 2 beta [Source:MGI Symbol;Acc:MGI:88555]	67.0911	144.686	1.10873	3.18788	5e-05	0.00118274
ENSMUSG00000009569	Mkl2	MKL/myocardin-like 2 [Source:MGI Symbol;Acc:MGI:3050795]	65.8443	141.872	1.10746	2.72761	0.00535	0.0537855
ENSMUSG00000030091	Nup210	nucleoporin 210 [Source:MGI Symbol;Acc:MGI:1859555]	10.2733	22.1034	1.10537	1.74576	0.01625	0.119722
ENSMUSG00000079445	B3gnt7	UDP-GlcNAc:betaGal beta-1,3-N-acetylglucosaminyltransferase 7 [Source:MGI Symbol;Acc:MGI:2384394]	3.10529	6.67869	1.10484	2.37322	0.0042	0.0451865
ENSMUSG00000000531	Grasp	GRP1 (general receptor for phosphoinositides 1)-associated scaffold protein [Source:MGI Symbol;Acc:MGI:1860303]	3.02377	6.50255	1.10466	2.17511	0.0095	0.0816
ENSMUSG00000035824	Tk2	thymidine kinase 2, mitochondrial [Source:MGI Symbol;Acc:MGI:1913266]	6.79044	14.5984	1.10423	2.90846	0.0005	0.00846428
ENSMUSG00000050708	Ftl1	ferritin light chain 1 [Source:MGI Symbol;Acc:MGI:95589]	633.66	1362.04	1.10399	2.54701	0.00035	0.00630302
ENSMUSG00000038274	Fau	Finkel-Biskis-Reilly murine sarcoma virus (FBR-MuSV) ubiquitously expressed (fox derived) [Source:MGI Symbol;Acc:MGI:102547]	10.5914	22.764	1.10386	2.67932	0.0218	0.14688
ENSMUSG00000024235	Map3k8	mitogen-activated protein kinase kinase kinase 8 [Source:MGI Symbol;Acc:MGI:1346878]	2.85881	6.1384	1.10245	1.99037	0.00565	0.055905
ENSMUSG00000085939	Cd63-ps	CD63 antigen, pseudogene [Source:MGI Symbol;Acc:MGI:105972]	90.1714	193.17	1.09913	3.40847	0.00075	0.0117554
ENSMUSG00000044876	Zfp444	zinc finger protein 444 [Source:MGI Symbol;Acc:MGI:1923365]	13.6568	29.1786	1.09529	1.53356	0.0159	0.117953
ENSMUSG00000062382	Gm10116	predicted pseudogene 10116 [Source:MGI Symbol;Acc:MGI:3779109]	10.6415	22.7081	1.0935	2.1459	0.0033	0.0376658
ENSMUSG00000033306	Lpp	LIM domain containing preferred translocation partner in lipoma [Source:MGI Symbol;Acc:MGI:2441849]	1.95573	4.16696	1.09129	3.03587	5e-05	0.00118274
ENSMUSG00000038187	Btbd10	BTB (POZ) domain containing 10 [Source:MGI Symbol;Acc:MGI:1916065]	15.8532	33.7177	1.08873	1.59611	0.02075	0.14213
ENSMUSG00000049800	Sertad2	SERTA domain containing 2 [Source:MGI Symbol;Acc:MGI:1931026]	8.52613	18.1068	1.08657	1.89608	0.01625	0.119722
ENSMUSG00000073643	Wdfy1	WD repeat and FYVE domain containing 1 [Source:MGI Symbol;Acc:MGI:1916618]	16.3132	34.5787	1.08384	2.1441	0.0044	0.046742
ENSMUSG00000034401	Spata6	spermatogenesis associated 6 [Source:MGI Symbol;Acc:MGI:1915196]	36.3754	77.0869	1.08352	3.70334	0.00275	0.0327715
ENSMUSG00000082697	Gm12913	predicted gene 12913 [Source:MGI Symbol;Acc:MGI:3650682]	8.56272	18.1209	1.08151	2.39833	0.0408	0.223482
ENSMUSG00000090124	Ugt1a7c	UDP glucuronosyltransferase 1 family, polypeptide A7C [Source:MGI Symbol;Acc:MGI:3032636]	309.126	653.472	1.07993	2.01627	0.0039	0.0427377
ENSMUSG00000033713	Foxn3	forkhead box N3 [Source:MGI Symbol;Acc:MGI:1918625]	36.5659	77.1663	1.07747	3.3347	5e-05	0.00118274
ENSMUSG00000056602	Fry	furry homolog (Drosophila) [Source:MGI Symbol;Acc:MGI:2443895]	4.19542	8.85107	1.07704	2.16812	0.00235	0.0290201
ENSMUSG00000057554	Lgals8	lectin, galactose binding, soluble 8 [Source:MGI Symbol;Acc:MGI:1928481]	96.1785	202.642	1.07515	2.72092	0.00405	0.0439936
ENSMUSG00000020097	Sgpl1	sphingosine phosphate lyase 1 [Source:MGI Symbol;Acc:MGI:1261415]	39.0879	82.2663	1.07358	1.91271	0.0131	0.103143
ENSMUSG00000052305	Hbb-bs	hemoglobin, beta adult s chain [Source:MGI Symbol;Acc:MGI:5474852]	7.34912	15.4423	1.07125	2.06774	0.0474	0.246412
ENSMUSG00000024663	Rab3il1	RAB3A interacting protein (rabin3)-like 1 [Source:MGI Symbol;Acc:MGI:1922010]	13.4157	28.1844	1.07098	2.42474	0.0014	0.0194137
ENSMUSG00000018672	Copz2	coatomer protein complex, subunit zeta 2 [Source:MGI Symbol;Acc:MGI:1929008]	5.79223	12.1368	1.0672	1.46126	0.0478	0.247746
ENSMUSG00000028480	Glipr2	GLI pathogenesis-related 2 [Source:MGI Symbol;Acc:MGI:1917770]	30.7485	64.3231	1.06482	3.14365	5e-05	0.00118274
ENSMUSG00000068629	Gm6155	predicted pseudogene 6155 [Source:MGI Symbol;Acc:MGI:3643981]	41.1262	85.9988	1.06426	4.62357	0.0098	0.0834584
ENSMUSG00000041417	Pik3r1	phosphatidylinositol 3-kinase, regulatory subunit, polypeptide 1 (p85 alpha) [Source:MGI Symbol;Acc:MGI:97583]	33.5341	70.1045	1.06388	1.2664	0.04435	0.235994
ENSMUSG00000081251	Gm12164	predicted gene 12164 [Source:MGI Symbol;Acc:MGI:3650637]	11.3847	23.7936	1.06348	1.50379	0.0351	0.202665
ENSMUSG00000026223	Itm2c	integral membrane protein 2C [Source:MGI Symbol;Acc:MGI:1927594]	53.5925	111.923	1.06241	3.07078	5e-05	0.00118274
ENSMUSG00000063286	Gm8995	predicted gene 8995 [Source:MGI Symbol;Acc:MGI:3644223]	98.709	205.704	1.05932	4.00608	5e-05	0.00118274
ENSMUSG00000026433	Rab29	RAB29, member RAS oncogene family [Source:MGI Symbol;Acc:MGI:2385107]	8.22729	17.1449	1.05929	1.76221	0.0131	0.103143
ENSMUSG00000044258	Ctla2a	cytotoxic T lymphocyte-associated protein 2 alpha [Source:MGI Symbol;Acc:MGI:88554]	140.908	293.615	1.05918	3.88327	5e-05	0.00118274
ENSMUSG00000022994	Adcy6	adenylate cyclase 6 [Source:MGI Symbol;Acc:MGI:87917]	1.7662	3.67441	1.05686	2.38425	0.002	0.0256642
ENSMUSG00000003948	Mmd	monocyte to macrophage differentiation-associated [Source:MGI Symbol;Acc:MGI:1914718]	5.46449	11.3565	1.05536	2.09148	0.0045	0.0474345
ENSMUSG00000043157	Arl11	ADP-ribosylation factor-like 11 [Source:MGI Symbol;Acc:MGI:2444054]	3.75208	7.79479	1.05482	2.05923	0.0149	0.112574
ENSMUSG00000033792	Atp7a	ATPase, Cu++ transporting, alpha polypeptide [Source:MGI Symbol;Acc:MGI:99400]	4.90267	10.1836	1.05461	2.58413	0.0002	0.00395567
ENSMUSG00000028161	Ppp3ca	protein phosphatase 3, catalytic subunit, alpha isoform [Source:MGI Symbol;Acc:MGI:107164]	270.421	559.615	1.04923	3.50181	5e-05	0.00118274
ENSMUSG00000032322	Pstpip1	proline-serine-threonine phosphatase-interacting protein 1 [Source:MGI Symbol;Acc:MGI:1321396]	24.2411	50.1167	1.04784	2.35257	0.0006	0.009817
ENSMUSG00000024030	Abcg1	ATP-binding cassette, sub-family G (WHITE), member 1 [Source:MGI Symbol;Acc:MGI:107704]	16.47	34.0335	1.04712	3.07633	5e-05	0.00118274
ENSMUSG00000031792	Usb1	U6 snRNA biogenesis 1 [Source:MGI Symbol;Acc:MGI:2142454]	17.8315	36.8373	1.04674	2.11233	0.00415	0.0447846
ENSMUSG00000031681	Smad1	SMAD family member 1 [Source:MGI Symbol;Acc:MGI:109452]	14.3157	29.5575	1.04592	3.0082	5e-05	0.00118274
ENSMUSG00000022967	Ifnar1	interferon (alpha and beta) receptor 1 [Source:MGI Symbol;Acc:MGI:107658]	34.3697	70.9544	1.04575	3.04779	0.0001	0.00218189
ENSMUSG00000074794	Arrdc3	arrestin domain containing 3 [Source:MGI Symbol;Acc:MGI:2145242]	2.95562	6.10137	1.04567	1.1055	0.0356	0.204584
ENSMUSG00000033088	Triobp	TRIO and F-actin binding protein [Source:MGI Symbol;Acc:MGI:1349410]	34.1975	70.5814	1.0454	2.7808	0.00015	0.00309101
ENSMUSG00000081793	5730416F02Rik	RIKEN cDNA 5730416F02 gene [Source:MGI Symbol;Acc:MGI:1917800]	16.0772	33.1235	1.04284	2.97842	0.00355	0.0398137
ENSMUSG00000028990	Lzic	leucine zipper and CTNNBIP1 domain containing [Source:MGI Symbol;Acc:MGI:1916401]	21.7651	44.8026	1.04156	2.53377	0.00285	0.0336855
ENSMUSG00000057531	Dtnbp1	dystrobrevin binding protein 1 [Source:MGI Symbol;Acc:MGI:2137586]	61.6406	126.619	1.03854	3.16465	5e-05	0.00118274
ENSMUSG00000037940	Inpp4b	inositol polyphosphate-4-phosphatase, type II [Source:MGI Symbol;Acc:MGI:2158925]	546.3	1121.37	1.03749	4.21713	0.00155	0.0210045
ENSMUSG00000035919	Bbs9	Bardet-Biedl syndrome 9 (human) [Source:MGI Symbol;Acc:MGI:2442833]	163.081	334.704	1.03729	3.08069	5e-05	0.00118274
ENSMUSG00000037405	Icam1	intercellular adhesion molecule 1 [Source:MGI Symbol;Acc:MGI:96392]	12.3024	25.1938	1.03412	2.91007	0.0001	0.00218189
ENSMUSG00000031758	Cdyl2	chromodomain protein, Y chromosome-like 2 [Source:MGI Symbol;Acc:MGI:1923046]	1.95315	3.99436	1.03216	1.79325	0.02655	0.168409
ENSMUSG00000039234	Sec24d	Sec24 related gene family, member D (S. cerevisiae) [Source:MGI Symbol;Acc:MGI:1916858]	5.54037	11.3291	1.03198	1.91056	0.01445	0.110066
ENSMUSG00000000326	Comt	catechol-O-methyltransferase [Source:MGI Symbol;Acc:MGI:88470]	40.7066	83.0308	1.02838	1.80519	0.01145	0.0933901
ENSMUSG00000038855	Itpkb	inositol 1,4,5-trisphosphate 3-kinase B [Source:MGI Symbol;Acc:MGI:109235]	13.2088	26.9303	1.02773	3.11608	5e-05	0.00118274
ENSMUSG00000023010	Tmbim6	transmembrane BAX inhibitor motif containing 6 [Source:MGI Symbol;Acc:MGI:99682]	81.3745	165.78	1.02662	2.82703	0.00015	0.00309101
ENSMUSG00000031950	Gabarapl2	gamma-aminobutyric acid (GABA) A receptor-associated protein-like 2 [Source:MGI Symbol;Acc:MGI:1890602]	3.46009	7.03541	1.02383	1.59544	0.02175	0.146655
ENSMUSG00000040557	Wbscr27	Williams Beuren syndrome chromosome region 27 (human) [Source:MGI Symbol;Acc:MGI:1933146]	7.98519	16.2362	1.02381	1.81821	0.0202	0.13951
ENSMUSG00000020160	Meis1	Meis homeobox 1 [Source:MGI Symbol;Acc:MGI:104717]	39.6901	80.6788	1.02341	3.17646	5e-05	0.00118274
ENSMUSG00000028343	Erp44	endoplasmic reticulum protein 44 [Source:MGI Symbol;Acc:MGI:1923549]	13.0151	26.2759	1.01355	1.99172	0.00745	0.0683594
ENSMUSG00000082715	Gm11633	predicted gene 11633 [Source:MGI Symbol;Acc:MGI:3650676]	25.416	51.2891	1.01292	1.84656	0.01065	0.0885471
ENSMUSG00000060803	Gstp1	glutathione S-transferase, pi 1 [Source:MGI Symbol;Acc:MGI:95865]	17.8726	36.0628	1.01277	2.12753	0.0042	0.0451865
ENSMUSG00000021226	Acot2	acyl-CoA thioesterase 2 [Source:MGI Symbol;Acc:MGI:2159605]	13.2223	26.585	1.00764	3.01456	0.0002	0.00395567
ENSMUSG00000022108	Itm2b	integral membrane protein 2B [Source:MGI Symbol;Acc:MGI:1309517]	170.323	342.049	1.00593	3.46863	5e-05	0.00118274
ENSMUSG00000082956	Naip3	NLR family, apoptosis inhibitory protein 3 [Source:MGI Symbol;Acc:MGI:1298225]	3.38298	6.79326	1.00581	2.55244	0.001	0.0148089
ENSMUSG00000008305	Tle1	transducin-like enhancer of split 1, homolog of Drosophila E(spl) [Source:MGI Symbol;Acc:MGI:104636]	13.9034	27.8814	1.00386	1.89591	0.0061	0.0591272
ENSMUSG00000056204	Pgpep1	pyroglutamyl-peptidase I [Source:MGI Symbol;Acc:MGI:1913772]	9.29917	18.6352	1.00285	2.79261	0.00065	0.0104659
ENSMUSG00000031647	Mfap3l	microfibrillar-associated protein 3-like [Source:MGI Symbol;Acc:MGI:1918556]	2.93302	5.87612	1.00248	1.63763	0.02345	0.154213
ENSMUSG00000039886	Tmem120a	transmembrane protein 120A [Source:MGI Symbol;Acc:MGI:2686991]	11.5967	23.2306	1.00231	1.82143	0.00615	0.0594735
ENSMUSG00000049401	Ogfr	opioid growth factor receptor [Source:MGI Symbol;Acc:MGI:1919325]	58.1236	116.413	1.00205	2.35789	0.00095	0.0142321
ENSMUSG00000030041	M1ap	meiosis 1 associated protein [Source:MGI Symbol;Acc:MGI:1315200]	2.86206	5.73075	1.00167	1.2464	0.03415	0.198865
ENSMUSG00000000594	Gm2a	GM2 ganglioside activator protein [Source:MGI Symbol;Acc:MGI:95762]	149.445	299.196	1.00148	3.40628	0.0001	0.00218189
ENSMUSG00000031608	Galnt7	UDP-N-acetyl-alpha-D-galactosamine: polypeptide N-acetylgalactosaminyltransferase 7 [Source:MGI Symbol;Acc:MGI:1349449]	37.1739	74.4188	1.00138	3.19641	5e-05	0.00118274
ENSMUSG00000062082	Cd200r4	CD200 receptor 4 [Source:MGI Symbol;Acc:MGI:3036289]	26.3768	52.8017	1.00132	3.28542	0.0001	0.00218189
ENSMUSG00000043323	Fbrsl1	fibrosin-like 1 [Source:MGI Symbol;Acc:MGI:1920907]	2.589	5.17819	1.00005	1.83749	0.0133	0.104093
ENSMUSG00000037580	Gch1	GTP cyclohydrolase 1 [Source:MGI Symbol;Acc:MGI:95675]	9.31227	18.6008	0.998156	2.87282	0.00065	0.0104659
ENSMUSG00000026796	Fam129b	family with sequence similarity 129, member B [Source:MGI Symbol;Acc:MGI:2442910]	93.9696	187.62	0.99755	2.53243	0.01905	0.133599
ENSMUSG00000034613	Ppm1h	protein phosphatase 1H (PP2C domain containing) [Source:MGI Symbol;Acc:MGI:2442087]	114.25	227.916	0.996309	3.16406	0.005	0.0512115
ENSMUSG00000030102	Itpr1	inositol 1,4,5-trisphosphate receptor 1 [Source:MGI Symbol;Acc:MGI:96623]	4.19131	8.35389	0.995048	2.43103	0.0006	0.009817
ENSMUSG00000066894	Vsig10	V-set and immunoglobulin domain containing 10 [Source:MGI Symbol;Acc:MGI:2448533]	15.9384	31.726	0.993162	2.26814	0.01105	0.0910077
ENSMUSG00000020275	Rel	reticuloendotheliosis oncogene [Source:MGI Symbol;Acc:MGI:97897]	4.43262	8.80483	0.990136	2.38439	0.0033	0.0376658
ENSMUSG00000089715	Cbx6	chromobox 6 [Source:MGI Symbol;Acc:MGI:3512628]	5.9031	11.7226	0.989751	1.18464	0.04455	0.236578
ENSMUSG00000044788	Fads6	fatty acid desaturase domain family, member 6 [Source:MGI Symbol;Acc:MGI:3039592]	1.85728	3.68152	0.987109	1.33009	0.046	0.241616
ENSMUSG00000046916	Myct1	myc target 1 [Source:MGI Symbol;Acc:MGI:1915882]	11.0758	21.942	0.986286	2.80807	0.00075	0.0117554
ENSMUSG00000038538	Ubn2	ubinuclein 2 [Source:MGI Symbol;Acc:MGI:2444236]	9.42211	18.5926	0.980607	1.78888	0.0385	0.215176
ENSMUSG00000030556	Lrrc28	leucine rich repeat containing 28 [Source:MGI Symbol;Acc:MGI:1915689]	9.30284	18.2698	0.973718	2.61648	0.00025	0.00475732
ENSMUSG00000007030	Vwa7	von Willebrand factor A domain containing 7 [Source:MGI Symbol;Acc:MGI:1306798]	2.85616	5.60611	0.972924	1.63963	0.01985	0.13771
ENSMUSG00000033313	Fbxl8	F-box and leucine-rich repeat protein 8 [Source:MGI Symbol;Acc:MGI:1354697]	3.35574	6.58376	0.972283	1.69575	0.0163	0.120003
ENSMUSG00000031304	Il2rg	interleukin 2 receptor, gamma chain [Source:MGI Symbol;Acc:MGI:96551]	47.5029	93.1081	0.970892	2.29373	0.00115	0.0165528
ENSMUSG00000034484	Snx2	sorting nexin 2 [Source:MGI Symbol;Acc:MGI:1915054]	22.3054	43.7064	0.970449	3.12565	0.00025	0.00475732
ENSMUSG00000048756	Foxo3	forkhead box O3 [Source:MGI Symbol;Acc:MGI:1890081]	25.3564	49.5412	0.96628	2.25388	0.00145	0.0199276
ENSMUSG00000049411	Tmem241	transmembrane protein 241 [Source:MGI Symbol;Acc:MGI:2442435]	5.85775	11.4347	0.964998	1.56588	0.0155	0.115725
ENSMUSG00000050721	Plekho2	pleckstrin homology domain containing, family O member 2 [Source:MGI Symbol;Acc:MGI:2143132]	20.2674	39.5211	0.963463	3.03825	5e-05	0.00118274
ENSMUSG00000033530	Ttc7b	tetratricopeptide repeat domain 7B [Source:MGI Symbol;Acc:MGI:2144724]	18.9138	36.8213	0.961099	3.10155	5e-05	0.00118274
ENSMUSG00000026991	Pkp4	plakophilin 4 [Source:MGI Symbol;Acc:MGI:109281]	357.805	696.517	0.960985	4.27331	0.00055	0.00915753
ENSMUSG00000086316	2210013O21Rik	RIKEN cDNA 2210013O21 gene [Source:MGI Symbol;Acc:MGI:1917373]	6.99028	13.6062	0.960841	1.34374	0.04195	0.227599
ENSMUSG00000038147	Cd84	CD84 antigen [Source:MGI Symbol;Acc:MGI:1336885]	92.4524	179.834	0.959887	2.71275	0.0002	0.00395567
ENSMUSG00000042524	Sun2	Sad1 and UNC84 domain containing 2 [Source:MGI Symbol;Acc:MGI:2443011]	34.7305	67.5484	0.95972	1.97833	0.03475	0.201201
ENSMUSG00000057143	Trim12c	tripartite motif-containing 12C [Source:MGI Symbol;Acc:MGI:4821183]	23.5243	45.7457	0.959484	2.48967	0.0004	0.00702663
ENSMUSG00000025371	Chmp6	charged multivesicular body protein 6 [Source:MGI Symbol;Acc:MGI:3583942]	23.089	44.8855	0.959045	2.42092	0.0025	0.0304217
ENSMUSG00000039531	Zufsp	zinc finger with UFM1-specific peptidase domain [Source:MGI Symbol;Acc:MGI:1919830]	5.16563	10.0362	0.958195	2.05124	0.00475	0.049314
ENSMUSG00000073858	NA	NA	6.77764	13.1499	0.956198	2.27271	0.0072	0.0667921
ENSMUSG00000003849	Nqo1	NAD(P)H dehydrogenase, quinone 1 [Source:MGI Symbol;Acc:MGI:103187]	5.77641	11.1918	0.954197	2.17873	0.0104	0.0869687
ENSMUSG00000018001	Cyth3	cytohesin 3 [Source:MGI Symbol;Acc:MGI:1335107]	116.867	226.057	0.951811	1.80954	0.0123	0.0985419
ENSMUSG00000059422	Gm8116	predicted gene 8116 [Source:MGI Symbol;Acc:MGI:3648797]	4.76226	9.20254	0.950386	1.87344	0.0339	0.197979
ENSMUSG00000018841	Rad51d	RAD51 homolog D [Source:MGI Symbol;Acc:MGI:1261809]	9.58641	18.4632	0.945593	1.90769	0.006	0.0583655
ENSMUSG00000090507	NA	NA	8.15486	15.693	0.944392	2.07513	0.034	0.198366
ENSMUSG00000018169	Mfng	MFNG O-fucosylpeptide 3-beta-N-acetylglucosaminyltransferase [Source:MGI Symbol;Acc:MGI:1095404]	13.3045	25.5986	0.944153	1.45592	0.02885	0.177561
ENSMUSG00000006215	Zbtb17	zinc finger and BTB domain containing 17 [Source:MGI Symbol;Acc:MGI:107410]	18.7892	36.1073	0.94239	1.90487	0.03625	0.206743
ENSMUSG00000032757	Bet1	blocked early in transport 1 homolog (S. cerevisiae) [Source:MGI Symbol;Acc:MGI:1343104]	8.44445	16.2166	0.941399	1.37335	0.04355	0.233226
ENSMUSG00000034266	Batf	basic leucine zipper transcription factor, ATF-like [Source:MGI Symbol;Acc:MGI:1859147]	26.4341	50.6315	0.937638	3.03885	0.00105	0.0153949
ENSMUSG00000027951	Adar	adenosine deaminase, RNA-specific [Source:MGI Symbol;Acc:MGI:1889575]	23.3231	44.655	0.937063	1.53174	0.0204	0.140398
ENSMUSG00000020173	Cobl	cordon-bleu WH2 repeat [Source:MGI Symbol;Acc:MGI:105056]	39.5355	75.5889	0.935027	1.9656	0.00435	0.0463429
ENSMUSG00000034707	Gns	glucosamine (N-acetyl)-6-sulfatase [Source:MGI Symbol;Acc:MGI:1922862]	14.922	28.5186	0.93446	2.95338	0.0001	0.00218189
ENSMUSG00000019302	Atp6v0a1	ATPase, H+ transporting, lysosomal V0 subunit A1 [Source:MGI Symbol;Acc:MGI:103286]	79.998	152.881	0.934376	3.06344	0.01125	0.0922154
ENSMUSG00000031387	Renbp	renin binding protein [Source:MGI Symbol;Acc:MGI:105940]	72.1036	137.669	0.933064	2.30683	0.00345	0.038945
ENSMUSG00000033055	Ankrd54	ankyrin repeat domain 54 [Source:MGI Symbol;Acc:MGI:2444209]	23.398	44.6111	0.931016	2.04618	0.0045	0.0474345
ENSMUSG00000040653	Ppp1r14c	protein phosphatase 1, regulatory (inhibitor) subunit 14c [Source:MGI Symbol;Acc:MGI:1923392]	42.9126	81.8009	0.930714	2.81989	0.0002	0.00395567
ENSMUSG00000024079	Eif2ak2	eukaryotic translation initiation factor 2-alpha kinase 2 [Source:MGI Symbol;Acc:MGI:1353449]	97.7989	186.276	0.929551	2.58192	0.0013	0.0183028
ENSMUSG00000060671	Atp8b2	ATPase, class I, type 8B, member 2 [Source:MGI Symbol;Acc:MGI:1859660]	41.5737	78.9779	0.925777	1.75603	0.03225	0.191709
ENSMUSG00000029763	Exoc4	exocyst complex component 4 [Source:MGI Symbol;Acc:MGI:1096376]	508.611	965.7	0.925011	1.87508	0.01095	0.090447
ENSMUSG00000037098	Rab11fip3	RAB11 family interacting protein 3 (class II) [Source:MGI Symbol;Acc:MGI:2444431]	2.49144	4.72143	0.922241	1.40102	0.0156	0.116324
ENSMUSG00000016496	Cd274	CD274 antigen [Source:MGI Symbol;Acc:MGI:1926446]	18.7894	35.5713	0.920798	2.94746	5e-05	0.00118274
ENSMUSG00000024642	Tle4	transducin-like enhancer of split 4, homolog of Drosophila E(spl) [Source:MGI Symbol;Acc:MGI:104633]	7.99178	15.1238	0.920231	2.57637	0.00025	0.00475732
ENSMUSG00000004270	Lpcat3	lysophosphatidylcholine acyltransferase 3 [Source:MGI Symbol;Acc:MGI:1315211]	44.0863	83.4163	0.919998	2.04648	0.0395	0.218678
ENSMUSG00000062585	Cnr2	cannabinoid receptor 2 (macrophage) [Source:MGI Symbol;Acc:MGI:104650]	20.4199	38.6147	0.919175	2.8304	0.00015	0.00309101
ENSMUSG00000036057	Ptpn23	protein tyrosine phosphatase, non-receptor type 23 [Source:MGI Symbol;Acc:MGI:2144837]	1.86913	3.52631	0.91579	1.91008	0.00905	0.0789601
ENSMUSG00000021108	Prkch	protein kinase C, eta [Source:MGI Symbol;Acc:MGI:97600]	19.5412	36.8611	0.915578	2.76891	0.0002	0.00395567
ENSMUSG00000030824	Nucb1	nucleobindin 1 [Source:MGI Symbol;Acc:MGI:97388]	176.03	331.993	0.915335	1.57042	0.0227	0.150892
ENSMUSG00000056904	Gm5620	predicted gene 5620 [Source:MGI Symbol;Acc:MGI:3647798]	68.8583	129.814	0.914739	3.27843	5e-05	0.00118274
ENSMUSG00000034708	Grn	granulin [Source:MGI Symbol;Acc:MGI:95832]	89.9684	169.427	0.913173	2.53092	0.00105	0.0153949
ENSMUSG00000059555	Tor4a	torsin family 4, member A [Source:MGI Symbol;Acc:MGI:2442720]	12.5878	23.6839	0.91188	1.3	0.04505	0.238269
ENSMUSG00000020864	Ankrd40	ankyrin repeat domain 40 [Source:MGI Symbol;Acc:MGI:1918702]	16.1671	30.4039	0.911196	1.92842	0.00715	0.0665199
ENSMUSG00000058625	Gm17383	predicted gene, 17383 [Source:MGI Symbol;Acc:MGI:4937017]	5.49125	10.3241	0.910813	1.82234	0.04265	0.230216
ENSMUSG00000036620	Mgat4b	mannoside acetylglucosaminyltransferase 4, isoenzyme B [Source:MGI Symbol;Acc:MGI:2143974]	17.7617	33.3704	0.909802	1.98253	0.00595	0.0580545
ENSMUSG00000061778	Mospd2	motile sperm domain containing 2 [Source:MGI Symbol;Acc:MGI:1924013]	22.6008	42.3476	0.905908	2.049	0.00255	0.0309133
ENSMUSG00000024197	Plin3	perilipin 3 [Source:MGI Symbol;Acc:MGI:1914155]	216.136	404.235	0.903256	2.91938	0.0003	0.00553484
ENSMUSG00000039382	Wdr45	WD repeat domain 45 [Source:MGI Symbol;Acc:MGI:1859606]	21.2332	39.7006	0.90284	2.03607	0.00935	0.080762
ENSMUSG00000001029	Icam2	intercellular adhesion molecule 2 [Source:MGI Symbol;Acc:MGI:96394]	27.4112	51.1801	0.900816	2.02083	0.0055	0.054873
ENSMUSG00000074305	Peak1	pseudopodium-enriched atypical kinase 1 [Source:MGI Symbol;Acc:MGI:2442366]	6.28525	11.7264	0.899724	2.05	0.00365	0.0406457
ENSMUSG00000002699	Lcp2	lymphocyte cytosolic protein 2 [Source:MGI Symbol;Acc:MGI:1321402]	74.6994	139.341	0.899451	3.20981	0.02925	0.179152
ENSMUSG00000026307	Scly	selenocysteine lyase [Source:MGI Symbol;Acc:MGI:1355310]	24.6935	46.0569	0.899286	1.86461	0.0122	0.0979179
ENSMUSG00000031565	Fgfr1	fibroblast growth factor receptor 1 [Source:MGI Symbol;Acc:MGI:95522]	8.2441	15.3724	0.898907	1.40015	0.0454	0.239601
ENSMUSG00000025404	R3hdm2	R3H domain containing 2 [Source:MGI Symbol;Acc:MGI:1919000]	48.0737	89.5962	0.898191	3.02384	0.01795	0.128168
ENSMUSG00000066440	Zfyve26	zinc finger, FYVE domain containing 26 [Source:MGI Symbol;Acc:MGI:1924767]	2.27756	4.23159	0.893712	2.36087	0.00125	0.0177186
ENSMUSG00000030657	Xylt1	xylosyltransferase 1 [Source:MGI Symbol;Acc:MGI:2451073]	48.8281	90.6147	0.892032	2.0323	0.00295	0.0346536
ENSMUSG00000027669	Gnb4	guanine nucleotide binding protein (G protein), beta 4 [Source:MGI Symbol;Acc:MGI:104581]	14.6688	27.2046	0.8911	2.32493	0.00075	0.0117554
ENSMUSG00000086176	Gm15534	predicted gene 15534 [Source:MGI Symbol;Acc:MGI:3704268]	251.133	465.467	0.890227	2.14317	0.0025	0.0304217
ENSMUSG00000027580	Helz2	helicase with zinc finger 2, transcriptional coactivator [Source:MGI Symbol;Acc:MGI:2385169]	8.64686	16.0062	0.888383	2.43972	0.00085	0.0129727
ENSMUSG00000071203	Naip5	NLR family, apoptosis inhibitory protein 5 [Source:MGI Symbol;Acc:MGI:1298220]	8.057	14.8799	0.885051	2.21737	0.0027	0.0323115
ENSMUSG00000023067	Cdkn1a	cyclin-dependent kinase inhibitor 1A (P21) [Source:MGI Symbol;Acc:MGI:104556]	132.963	245.393	0.884069	2.50367	0.0003	0.00553484
ENSMUSG00000048120	Entpd1	ectonucleoside triphosphate diphosphohydrolase 1 [Source:MGI Symbol;Acc:MGI:102805]	255.436	470.081	0.879947	4.79726	0.00325	0.0372572
ENSMUSG00000037533	Rapgef6	Rap guanine nucleotide exchange factor (GEF) 6 [Source:MGI Symbol;Acc:MGI:2384761]	43.2971	79.6704	0.879775	1.79422	0.0139	0.107167
ENSMUSG00000030691	Fchsd2	FCH and double SH3 domains 2 [Source:MGI Symbol;Acc:MGI:2448475]	73.3326	134.876	0.879105	2.76003	0.00375	0.0415113
ENSMUSG00000051615	Rap2a	RAS related protein 2a [Source:MGI Symbol;Acc:MGI:97855]	6.80227	12.5085	0.878817	2.33663	0.0012	0.0171436
ENSMUSG00000005897	Nr2c1	nuclear receptor subfamily 2, group C, member 1 [Source:MGI Symbol;Acc:MGI:1352465]	1.99413	3.66304	0.877284	1.46926	0.03275	0.193689
ENSMUSG00000075284	Wipf1	WAS/WASL interacting protein family, member 1 [Source:MGI Symbol;Acc:MGI:2178801]	9.83452	18.0623	0.877057	1.33143	0.03115	0.187053
ENSMUSG00000032554	Trf	transferrin [Source:MGI Symbol;Acc:MGI:98821]	110.197	202.346	0.876743	1.80272	0.0092	0.0798754
ENSMUSG00000021948	Prkcd	protein kinase C, delta [Source:MGI Symbol;Acc:MGI:97598]	66.6788	122.393	0.87622	2.2929	0.00125	0.0177186
ENSMUSG00000031827	Cotl1	coactosin-like 1 (Dictyostelium) [Source:MGI Symbol;Acc:MGI:1919292]	37.4907	68.7936	0.875742	2.58161	0.00025	0.00475732
ENSMUSG00000009585	Apobec3	apolipoprotein B mRNA editing enzyme, catalytic polypeptide 3 [Source:MGI Symbol;Acc:MGI:1933111]	115.144	210.85	0.872776	2.50987	0.00035	0.00630302
ENSMUSG00000025647	Shisa5	shisa family member 5 [Source:MGI Symbol;Acc:MGI:1915044]	110.801	202.85	0.872438	1.84236	0.0071	0.0661677
ENSMUSG00000022377	Asap1	ArfGAP with SH3 domain, ankyrin repeat and PH domain1 [Source:MGI Symbol;Acc:MGI:1342335]	6.13315	11.2276	0.872347	2.35475	0.00155	0.0210045
ENSMUSG00000029103	Lrpap1	low density lipoprotein receptor-related protein associated protein 1 [Source:MGI Symbol;Acc:MGI:96829]	82.0712	150.187	0.871811	2.70199	0.00285	0.0336855
ENSMUSG00000035171	1110059E24Rik	RIKEN cDNA 1110059E24 gene [Source:MGI Symbol;Acc:MGI:1913456]	50.0725	91.4174	0.868452	3.06591	0.0004	0.00702663
ENSMUSG00000016308	Ube2a	ubiquitin-conjugating enzyme E2A [Source:MGI Symbol;Acc:MGI:102959]	10.9645	20.0116	0.867994	1.49222	0.04	0.220498
ENSMUSG00000038267	Slc22a23	solute carrier family 22, member 23 [Source:MGI Symbol;Acc:MGI:1920352]	68.0232	124.006	0.866312	1.74659	0.0141	0.108273
ENSMUSG00000056917	Sipa1	signal-induced proliferation associated gene 1 [Source:MGI Symbol;Acc:MGI:107576]	29.3415	53.4607	0.865535	2.68768	0.00025	0.00475732
ENSMUSG00000089022	NA	NA	94989.2	172997	0.86491	102.979	0.0007	0.0111218
ENSMUSG00000020777	Acox1	acyl-Coenzyme A oxidase 1, palmitoyl [Source:MGI Symbol;Acc:MGI:1330812]	16.7112	30.4124	0.863843	1.72032	0.02465	0.159996
ENSMUSG00000023249	Parp3	poly (ADP-ribose) polymerase family, member 3 [Source:MGI Symbol;Acc:MGI:1891258]	33.9989	61.8498	0.863278	1.8736	0.0347	0.20101
ENSMUSG00000000318	Clec10a	C-type lectin domain family 10, member A [Source:MGI Symbol;Acc:MGI:96975]	44.7336	81.3719	0.863172	2.15298	0.006	0.0583655
ENSMUSG00000032643	Fhl3	four and a half LIM domains 3 [Source:MGI Symbol;Acc:MGI:1341092]	15.6839	28.527	0.863044	1.92598	0.00735	0.0677225
ENSMUSG00000018899	Irf1	interferon regulatory factor 1 [Source:MGI Symbol;Acc:MGI:96590]	24.2187	44.0172	0.861943	1.53038	0.02425	0.158138
ENSMUSG00000027215	Cd82	CD82 antigen [Source:MGI Symbol;Acc:MGI:104651]	30.2527	54.9483	0.861012	2.53228	0.00435	0.0463429
ENSMUSG00000086513	9130208D14Rik	RIKEN cDNA 9130208D14 gene [Source:MGI Symbol;Acc:MGI:1924950]	7.65911	13.8971	0.859538	2.06302	0.00535	0.0537855
ENSMUSG00000072566	NA	NA	33.149	60.1036	0.858486	2.73763	0.0003	0.00553484
ENSMUSG00000068335	Dok1	docking protein 1 [Source:MGI Symbol;Acc:MGI:893587]	8.8641	16.0682	0.858163	2.03186	0.0044	0.046742
ENSMUSG00000079227	Ccr5	chemokine (C-C motif) receptor 5 [Source:MGI Symbol;Acc:MGI:107182]	25.7327	46.6387	0.857927	1.72744	0.0226	0.150467
ENSMUSG00000023169	Slc38a1	solute carrier family 38, member 1 [Source:MGI Symbol;Acc:MGI:2145895]	29.3468	53.1774	0.857608	2.6482	5e-05	0.00118274
ENSMUSG00000034390	Cmip	c-Maf inducing protein [Source:MGI Symbol;Acc:MGI:1921690]	12.746	22.9778	0.850196	2.38749	0.0008	0.0123533
ENSMUSG00000091269	Gm6682	predicted gene 6682 [Source:MGI Symbol;Acc:MGI:3647156]	348.289	627.134	0.848491	7.19681	0.00115	0.0165528
ENSMUSG00000001227	Sema6b	sema domain, transmembrane domain (TM), and cytoplasmic domain, (semaphorin) 6B [Source:MGI Symbol;Acc:MGI:1202889]	2.04742	3.68545	0.848037	1.56129	0.0272	0.170971
ENSMUSG00000021756	Il6st	interleukin 6 signal transducer [Source:MGI Symbol;Acc:MGI:96560]	10.1783	18.3133	0.847395	2.62152	0.0005	0.00846428
ENSMUSG00000038910	Plcl2	phospholipase C-like 2 [Source:MGI Symbol;Acc:MGI:1352756]	19.7674	35.5662	0.847385	2.72554	0.00015	0.00309101
ENSMUSG00000039450	Dcxr	dicarbonyl L-xylulose reductase [Source:MGI Symbol;Acc:MGI:1915130]	8.28502	14.8953	0.846283	1.43993	0.03585	0.205455
ENSMUSG00000024150	Mcfd2	multiple coagulation factor deficiency 2 [Source:MGI Symbol;Acc:MGI:2183439]	34.7233	62.3976	0.845585	1.69167	0.03945	0.218554
ENSMUSG00000028318	Polr1e	polymerase (RNA) I polypeptide E [Source:MGI Symbol;Acc:MGI:1929022]	10.1822	18.2826	0.844426	1.85476	0.0282	0.17499
ENSMUSG00000004609	Cd33	CD33 antigen [Source:MGI Symbol;Acc:MGI:99440]	21.3038	38.2436	0.84411	2.50955	0.00035	0.00630302
ENSMUSG00000031591	Asah1	N-acylsphingosine amidohydrolase 1 [Source:MGI Symbol;Acc:MGI:1277124]	34.1708	61.2762	0.842563	1.73105	0.0154	0.115197
ENSMUSG00000005364	Il5ra	interleukin 5 receptor, alpha [Source:MGI Symbol;Acc:MGI:96558]	34.4868	61.7972	0.8415	2.53735	0.0003	0.00553484
ENSMUSG00000003873	Bax	BCL2-associated X protein [Source:MGI Symbol;Acc:MGI:99702]	67.0892	120.176	0.841003	2.46408	0.00075	0.0117554
ENSMUSG00000020326	Ccng1	cyclin G1 [Source:MGI Symbol;Acc:MGI:102890]	35.566	63.6487	0.839635	2.54722	0.00015	0.00309101
ENSMUSG00000036172	Cd200r3	CD200 receptor 3 [Source:MGI Symbol;Acc:MGI:1921853]	14.6057	26.103	0.837685	2.01495	0.01635	0.120284
ENSMUSG00000038213	Tapbpl	TAP binding protein-like [Source:MGI Symbol;Acc:MGI:2384853]	4.29091	7.66154	0.836352	1.54539	0.0497	0.25419
ENSMUSG00000037824	Tspan14	tetraspanin 14 [Source:MGI Symbol;Acc:MGI:1196325]	20.8867	37.2928	0.836315	2.67846	0.00075	0.0117554
ENSMUSG00000002325	Irf9	interferon regulatory factor 9 [Source:MGI Symbol;Acc:MGI:107587]	43.0604	76.8575	0.835825	1.97254	0.006	0.0583655
ENSMUSG00000036565	Ttyh3	tweety homolog 3 (Drosophila) [Source:MGI Symbol;Acc:MGI:1925589]	13.1895	23.529	0.835056	2.62563	0.0005	0.00846428
ENSMUSG00000035354	Uvrag	UV radiation resistance associated gene [Source:MGI Symbol;Acc:MGI:1925860]	46.1814	82.3644	0.834711	2.61154	0.0002	0.00395567
ENSMUSG00000022385	Gtse1	G two S phase expressed protein 1 [Source:MGI Symbol;Acc:MGI:1352755]	14.4799	25.8106	0.833914	2.3756	0.0008	0.0123533
ENSMUSG00000020396	Nefh	neurofilament, heavy polypeptide [Source:MGI Symbol;Acc:MGI:97309]	51.5261	91.825	0.833585	2.52736	0.00035	0.00630302
ENSMUSG00000026107	Nabp1	nucleic acid binding protein 1 [Source:MGI Symbol;Acc:MGI:1923258]	2.05616	3.66192	0.83265	1.53133	0.0483	0.249352
ENSMUSG00000042082	Arsb	arylsulfatase B [Source:MGI Symbol;Acc:MGI:88075]	7.58014	13.4947	0.8321	1.95241	0.01415	0.108516
ENSMUSG00000027708	Dcun1d1	DCN1, defective in cullin neddylation 1, domain containing 1 (S. cerevisiae) [Source:MGI Symbol;Acc:MGI:2150386]	8.30822	14.7826	0.831289	1.56118	0.0457	0.240468
ENSMUSG00000016534	Lamp2	lysosomal-associated membrane protein 2 [Source:MGI Symbol;Acc:MGI:96748]	94.1207	167.239	0.829324	2.42392	0.0004	0.00702663
ENSMUSG00000000184	Ccnd2	cyclin D2 [Source:MGI Symbol;Acc:MGI:88314]	44.28	78.663	0.82903	2.60163	0.00025	0.00475732
ENSMUSG00000035673	Sbno2	strawberry notch homolog 2 (Drosophila) [Source:MGI Symbol;Acc:MGI:2448490]	32.4725	57.6574	0.828286	2.39615	0.00065	0.0104659
ENSMUSG00000046229	Scand1	SCAN domain-containing 1 [Source:MGI Symbol;Acc:MGI:1343132]	57.4065	101.888	0.827691	2.34159	0.03625	0.206743
ENSMUSG00000022422	Dscc1	defective in sister chromatid cohesion 1 homolog (S. cerevisiae) [Source:MGI Symbol;Acc:MGI:1919357]	16.057	28.4837	0.826935	2.03164	0.00435	0.0463429
ENSMUSG00000040713	Creg1	cellular repressor of E1A-stimulated genes 1 [Source:MGI Symbol;Acc:MGI:1344382]	123	218.095	0.826292	1.50346	0.03225	0.191709
ENSMUSG00000028893	Sesn2	sestrin 2 [Source:MGI Symbol;Acc:MGI:2651874]	8.71711	15.4554	0.826185	2.35467	0.0017	0.022592
ENSMUSG00000012519	Mlkl	mixed lineage kinase domain-like [Source:MGI Symbol;Acc:MGI:1921818]	38.466	68.1891	0.825958	2.24768	0.0013	0.0183028
ENSMUSG00000027368	Dusp2	dual specificity phosphatase 2 [Source:MGI Symbol;Acc:MGI:101911]	149.539	265.065	0.825822	2.30278	0.0015	0.0204797
ENSMUSG00000042903	Foxo4	forkhead box O4 [Source:MGI Symbol;Acc:MGI:1891915]	6.66513	11.814	0.825788	1.62526	0.0155	0.115725
ENSMUSG00000008859	Rala	v-ral simian leukemia viral oncogene homolog A (ras related) [Source:MGI Symbol;Acc:MGI:1927243]	9.03462	16.0097	0.825414	2.28166	0.00345	0.038945
ENSMUSG00000022353	Mtss1	metastasis suppressor 1 [Source:MGI Symbol;Acc:MGI:2384818]	27.2505	48.2558	0.824419	2.47054	0.0005	0.00846428
ENSMUSG00000002741	Ykt6	YKT6 homolog (S. Cerevisiae) [Source:MGI Symbol;Acc:MGI:1927550]	63.7875	112.816	0.822621	1.41218	0.0382	0.214006
ENSMUSG00000003812	Dnase2a	deoxyribonuclease II alpha [Source:MGI Symbol;Acc:MGI:1329019]	79.9382	141.377	0.822594	2.50872	0.00435	0.0463429
ENSMUSG00000001123	Lgals9	lectin, galactose binding, soluble 9 [Source:MGI Symbol;Acc:MGI:109496]	172.287	304.578	0.822	2.54716	0.00035	0.00630302
ENSMUSG00000027300	Ubox5	U box domain containing 5 [Source:MGI Symbol;Acc:MGI:2154658]	3.33614	5.89645	0.821668	1.38534	0.0482	0.249072
ENSMUSG00000065911	Gm24447	predicted gene, 24447 [Source:MGI Symbol;Acc:MGI:5454224]	461.081	814.735	0.821311	6.00214	0.0009	0.0136184
ENSMUSG00000055917	Zfp277	zinc finger protein 277 [Source:MGI Symbol;Acc:MGI:1890393]	18.534	32.7323	0.82054	2.30977	0.0012	0.0171436
ENSMUSG00000091639	Gm3756	predicted gene 3756 [Source:MGI Symbol;Acc:MGI:3781931]	516.114	911.06	0.819857	7.31318	0.00065	0.0104659
ENSMUSG00000026504	Sdccag8	serologically defined colon cancer antigen 8 [Source:MGI Symbol;Acc:MGI:1924066]	42.6781	75.3299	0.819727	2.29631	0.00415	0.0447846
ENSMUSG00000036478	Btg1	B cell translocation gene 1, anti-proliferative [Source:MGI Symbol;Acc:MGI:88215]	1.99592	3.51978	0.818433	1.7771	0.0195	0.135961
ENSMUSG00000088844	NA	NA	15031.9	26493.4	0.817607	178.153	0.01135	0.0928096
ENSMUSG00000016541	Atxn10	ataxin 10 [Source:MGI Symbol;Acc:MGI:1859293]	182.696	321.813	0.816776	2.46625	0.00045	0.00777578
ENSMUSG00000022637	Cblb	Casitas B-lineage lymphoma b [Source:MGI Symbol;Acc:MGI:2146430]	6.92583	12.1994	0.816751	1.79217	0.0049	0.0504572
ENSMUSG00000022010	Tsc22d1	TSC22 domain family, member 1 [Source:MGI Symbol;Acc:MGI:109127]	8.51423	14.9856	0.815631	1.29759	0.0374	0.211059
ENSMUSG00000028646	Rragc	Ras-related GTP binding C [Source:MGI Symbol;Acc:MGI:1858751]	22.8928	40.2804	0.81518	2.15434	0.0131	0.103143
ENSMUSG00000023021	Cers5	ceramide synthase 5 [Source:MGI Symbol;Acc:MGI:1919199]	25.4889	44.8164	0.814156	2.08029	0.00775	0.0704461
ENSMUSG00000022555	Dgat1	diacylglycerol O-acyltransferase 1 [Source:MGI Symbol;Acc:MGI:1333825]	9.93395	17.4645	0.813986	1.64334	0.01175	0.0950492
ENSMUSG00000047371	Zfp768	zinc finger protein 768 [Source:MGI Symbol;Acc:MGI:2384582]	3.98923	7.01079	0.813465	1.63469	0.0251	0.161952
ENSMUSG00000063146	Clip2	CAP-GLY domain containing linker protein 2 [Source:MGI Symbol;Acc:MGI:1313136]	3.79815	6.67482	0.813432	2.011	0.00445	0.0471318
ENSMUSG00000019917	Sept10	septin 10 [Source:MGI Symbol;Acc:MGI:1918110]	4.73007	8.30622	0.812331	1.62363	0.02	0.138466
ENSMUSG00000040511	Pvr	poliovirus receptor [Source:MGI Symbol;Acc:MGI:107741]	13.6662	23.9863	0.811596	2.2472	0.0022	0.0275422
ENSMUSG00000022634	Yaf2	YY1 associated factor 2 [Source:MGI Symbol;Acc:MGI:1914307]	22.1374	38.8463	0.81129	2.28095	0.00125	0.0177186
ENSMUSG00000082101	Slfn14	schlafen 14 [Source:MGI Symbol;Acc:MGI:2684866]	2.9547	5.18308	0.810797	1.70062	0.0172	0.124507
ENSMUSG00000027655	Dhx35	DEAH (Asp-Glu-Ala-His) box polypeptide 35 [Source:MGI Symbol;Acc:MGI:1918965]	15.3463	26.8917	0.809276	1.53313	0.04785	0.247842
ENSMUSG00000026213	Stk11ip	serine/threonine kinase 11 interacting protein [Source:MGI Symbol;Acc:MGI:1918978]	44.5714	78.052	0.808317	2.14876	0.02895	0.177976
ENSMUSG00000025494	Sigirr	single immunoglobulin and toll-interleukin 1 receptor (TIR) domain [Source:MGI Symbol;Acc:MGI:1344402]	13.1528	23.0313	0.808222	2.37851	0.003	0.0351012
ENSMUSG00000001289	Pfdn5	prefoldin 5 [Source:MGI Symbol;Acc:MGI:1928753]	124.165	217.104	0.806126	3.1731	0.0117	0.0947637
ENSMUSG00000029146	Snx17	sorting nexin 17 [Source:MGI Symbol;Acc:MGI:2387801]	42.3016	73.9605	0.806042	2.03131	0.0113	0.0925396
ENSMUSG00000039633	Lonrf1	LON peptidase N-terminal domain and ring finger 1 [Source:MGI Symbol;Acc:MGI:3609241]	4.45489	7.78836	0.80593	1.96765	0.00675	0.0637529
ENSMUSG00000039202	Abhd2	abhydrolase domain containing 2 [Source:MGI Symbol;Acc:MGI:1914344]	29.7056	51.9232	0.805641	2.57764	0.00035	0.00630302
ENSMUSG00000056749	Nfil3	nuclear factor, interleukin 3, regulated [Source:MGI Symbol;Acc:MGI:109495]	8.92426	15.5852	0.804376	2.07818	0.00905	0.0789601
ENSMUSG00000030966	Trim21	tripartite motif-containing 21 [Source:MGI Symbol;Acc:MGI:106657]	8.60449	15.0136	0.803103	2.07885	0.00375	0.0415113
ENSMUSG00000022489	Pde1b	phosphodiesterase 1B, Ca2+-calmodulin dependent [Source:MGI Symbol;Acc:MGI:97523]	8.00283	13.9605	0.802771	2.08628	0.0031	0.0359742
ENSMUSG00000029094	Afap1	actin filament associated protein 1 [Source:MGI Symbol;Acc:MGI:1917542]	8.1685	14.2408	0.801884	2.31158	0.00135	0.0188606
ENSMUSG00000029587	Zfp12	zinc finger protein 12 [Source:MGI Symbol;Acc:MGI:99157]	8.50986	14.8181	0.800149	1.46257	0.0323	0.191877
ENSMUSG00000024754	Tmem2	transmembrane protein 2 [Source:MGI Symbol;Acc:MGI:1890373]	6.92237	12.0407	0.798584	2.35181	0.00085	0.0129727
ENSMUSG00000004612	Nkg7	natural killer cell group 7 sequence [Source:MGI Symbol;Acc:MGI:1931250]	185.323	322.058	0.797281	2.44176	0.0003	0.00553484
ENSMUSG00000019254	Ppp1r12c	protein phosphatase 1, regulatory (inhibitor) subunit 12C [Source:MGI Symbol;Acc:MGI:1924258]	77.3609	134.42	0.797069	2.10904	0.01175	0.0950492
ENSMUSG00000042644	Itpr3	inositol 1,4,5-triphosphate receptor 3 [Source:MGI Symbol;Acc:MGI:96624]	3.99619	6.93979	0.796266	2.2246	0.00175	0.0230747
ENSMUSG00000015027	Galns	galactosamine (N-acetyl)-6-sulfate sulfatase [Source:MGI Symbol;Acc:MGI:1355303]	5.96526	10.3506	0.79506	1.79987	0.0129	0.101954
ENSMUSG00000091207	NA	NA	18.0389	31.2504	0.792764	1.89136	0.00935	0.080762
ENSMUSG00000070034	Sp110	Sp110 nuclear body protein [Source:MGI Symbol;Acc:MGI:1923364]	41.0783	71.1075	0.791625	2.62828	0.0009	0.0136184
ENSMUSG00000025324	Atp10a	ATPase, class V, type 10A [Source:MGI Symbol;Acc:MGI:1330809]	25.8414	44.6168	0.787901	2.54246	0.00055	0.00915753
ENSMUSG00000024899	Papss2	3'-phosphoadenosine 5'-phosphosulfate synthase 2 [Source:MGI Symbol;Acc:MGI:1330223]	78.1813	134.811	0.786042	2.53521	0.0007	0.0111218
ENSMUSG00000040548	Tex2	testis expressed gene 2 [Source:MGI Symbol;Acc:MGI:102465]	15.7051	27.0808	0.786035	1.62634	0.01525	0.114413
ENSMUSG00000037235	Mxd4	Max dimerization protein 4 [Source:MGI Symbol;Acc:MGI:104991]	24.834	42.8213	0.786012	2.13591	0.00205	0.0261448
ENSMUSG00000064193	Gm4735	predicted gene 4735 [Source:MGI Symbol;Acc:MGI:3645521]	5.89397	10.1595	0.785514	1.5129	0.0371	0.209918
ENSMUSG00000008384	Sertad1	SERTA domain containing 1 [Source:MGI Symbol;Acc:MGI:1913438]	33.0945	57.0144	0.784733	1.63316	0.0165	0.121136
ENSMUSG00000020232	Hmg20b	high mobility group 20B [Source:MGI Symbol;Acc:MGI:1341190]	52.5997	90.5536	0.783718	1.87694	0.01985	0.13771
ENSMUSG00000089361	NA	NA	18515.7	31860.4	0.783017	197.4	0.0143	0.109288
ENSMUSG00000021686	Ap3b1	adaptor-related protein complex 3, beta 1 subunit [Source:MGI Symbol;Acc:MGI:1333879]	29.1821	50.2041	0.782721	2.44442	0.0005	0.00846428
ENSMUSG00000025352	Gdf11	growth differentiation factor 11 [Source:MGI Symbol;Acc:MGI:1338027]	3.8363	6.59983	0.782714	1.94614	0.0104	0.0869687
ENSMUSG00000020744	Slc25a19	solute carrier family 25 (mitochondrial thiamine pyrophosphate carrier), member 19 [Source:MGI Symbol;Acc:MGI:1914533]	17.4904	30.0898	0.782712	1.55615	0.0363	0.206912
ENSMUSG00000000555	Itga5	integrin alpha 5 (fibronectin receptor alpha) [Source:MGI Symbol;Acc:MGI:96604]	4.43353	7.62257	0.78182	2.04702	0.0067	0.0634159
ENSMUSG00000045216	Hs6st1	heparan sulfate 6-O-sulfotransferase 1 [Source:MGI Symbol;Acc:MGI:1354958]	5.44712	9.36444	0.781698	2.06343	0.007	0.0654683
ENSMUSG00000018507	Trpv2	transient receptor potential cation channel, subfamily V, member 2 [Source:MGI Symbol;Acc:MGI:1341836]	58.076	99.6607	0.779083	1.84922	0.01185	0.0957051
ENSMUSG00000021699	Pde4d	phosphodiesterase 4D, cAMP specific [Source:MGI Symbol;Acc:MGI:99555]	302.263	518.476	0.778472	2.2089	0.0096	0.0822197
ENSMUSG00000024070	Prkd3	protein kinase D3 [Source:MGI Symbol;Acc:MGI:1922542]	10.7302	18.4008	0.778098	2.04077	0.00435	0.0463429
ENSMUSG00000055093	Gm8430	predicted pseudogene 8430 [Source:MGI Symbol;Acc:MGI:3645406]	22.9459	39.3418	0.777824	1.42143	0.0443	0.235852
ENSMUSG00000026664	Phyh	phytanoyl-CoA hydroxylase [Source:MGI Symbol;Acc:MGI:891978]	16.0086	27.4229	0.776538	1.69841	0.01285	0.101672
ENSMUSG00000029186	Pi4k2b	phosphatidylinositol 4-kinase type 2 beta [Source:MGI Symbol;Acc:MGI:1914323]	40.1313	68.7245	0.776095	2.22822	0.0015	0.0204797
ENSMUSG00000082080	Gm9246	predicted gene 9246 [Source:MGI Symbol;Acc:MGI:3648324]	3.36375	5.75838	0.775593	1.44428	0.02715	0.170747
ENSMUSG00000058099	Nfam1	Nfat activating molecule with ITAM motif 1 [Source:MGI Symbol;Acc:MGI:1921289]	15.848	27.1134	0.774702	2.24437	0.00115	0.0165528
ENSMUSG00000050347	Gm9844	predicted pseudogene 9844 [Source:MGI Symbol;Acc:MGI:3704288]	201.434	344.539	0.774356	1.45186	0.0114	0.0931109
ENSMUSG00000049969	Plekhf2	pleckstrin homology domain containing, family F (with FYVE domain) member 2 [Source:MGI Symbol;Acc:MGI:1919051]	16.8221	28.7485	0.773125	1.69755	0.0209	0.14273
ENSMUSG00000022587	Ly6e	lymphocyte antigen 6 complex, locus E [Source:MGI Symbol;Acc:MGI:106651]	353.294	603.551	0.772605	2.21419	0.00135	0.0188606
ENSMUSG00000034902	Pip5k1c	phosphatidylinositol-4-phosphate 5-kinase, type 1 gamma [Source:MGI Symbol;Acc:MGI:1298224]	40.4586	69.0444	0.771077	1.68351	0.0259	0.165412
ENSMUSG00000040848	Sft2d2	SFT2 domain containing 2 [Source:MGI Symbol;Acc:MGI:1917362]	13.5744	23.165	0.77106	2.45175	0.0006	0.009817
ENSMUSG00000033128	Gga1	golgi associated, gamma adaptin ear containing, ARF binding protein 1 [Source:MGI Symbol;Acc:MGI:2146207]	8.26151	14.0925	0.770454	2.1371	0.0061	0.0591272
ENSMUSG00000091549	Gm6548	predicted gene 6548 [Source:MGI Symbol;Acc:MGI:3644071]	46.2682	78.8982	0.769971	2.67593	0.002	0.0256642
ENSMUSG00000060012	Kif13b	kinesin family member 13B [Source:MGI Symbol;Acc:MGI:1098265]	10.5421	17.9609	0.768707	2.33062	0.00105	0.0153949
ENSMUSG00000070035	NA	NA	6.71391	11.4229	0.766699	1.75637	0.0382	0.214006
ENSMUSG00000027712	Anxa5	annexin A5 [Source:MGI Symbol;Acc:MGI:106008]	46.1819	78.5695	0.766643	2.64696	0.00125	0.0177186
ENSMUSG00000060260	Pwwp2b	PWWP domain containing 2B [Source:MGI Symbol;Acc:MGI:2142008]	9.1786	15.6063	0.765782	1.9215	0.0066	0.0627376
ENSMUSG00000018398	Sept8	septin 8 [Source:MGI Symbol;Acc:MGI:894310]	36.741	62.4423	0.765132	1.86203	0.0066	0.0627376
ENSMUSG00000022965	Ifngr2	interferon gamma receptor 2 [Source:MGI Symbol;Acc:MGI:107654]	17.9344	30.4234	0.762454	1.90383	0.014	0.107762
ENSMUSG00000066315	Gm12918	predicted gene 12918 [Source:MGI Symbol;Acc:MGI:3652005]	14.9784	25.3718	0.760339	1.42465	0.0409	0.223874
ENSMUSG00000075592	Nynrin	NYN domain and retroviral integrase containing [Source:MGI Symbol;Acc:MGI:2652872]	2.25188	3.81213	0.759469	1.79362	0.01275	0.101084
ENSMUSG00000025351	Cd63	CD63 antigen [Source:MGI Symbol;Acc:MGI:99529]	76.8178	130.029	0.759317	2.248	0.00165	0.0220725
ENSMUSG00000046434	Hnrnpa1	heterogeneous nuclear ribonucleoprotein A1 [Source:MGI Symbol;Acc:MGI:104820]	21.1776	35.831	0.758669	1.90195	0.0074	0.0680858
ENSMUSG00000073164	2410018L13Rik	RIKEN cDNA 2410018L13 gene [Source:MGI Symbol;Acc:MGI:1916982]	83.5717	141.377	0.758463	2.07187	0.0333	0.19562
ENSMUSG00000029552	Tes	testis derived transcript [Source:MGI Symbol;Acc:MGI:105081]	55.2548	93.4544	0.758163	2.26064	0.01105	0.0910077
ENSMUSG00000028413	B4galt1	UDP-Gal:betaGlcNAc beta 1,4- galactosyltransferase, polypeptide 1 [Source:MGI Symbol;Acc:MGI:95705]	10.5695	17.8737	0.757928	2.16223	0.00205	0.0261448
ENSMUSG00000055296	Tmem245	transmembrane protein 245 [Source:MGI Symbol;Acc:MGI:2445107]	11.5415	19.515	0.757753	1.52895	0.02515	0.162157
ENSMUSG00000026509	Capn2	calpain 2 [Source:MGI Symbol;Acc:MGI:88264]	18.7528	31.6558	0.755361	2.25817	0.00125	0.0177186
ENSMUSG00000018167	Stard3	START domain containing 3 [Source:MGI Symbol;Acc:MGI:1929618]	16.209	27.3565	0.755092	1.87156	0.0139	0.107167
ENSMUSG00000034460	Six4	sine oculis-related homeobox 4 [Source:MGI Symbol;Acc:MGI:106034]	4.74498	7.99351	0.752426	2.02785	0.005	0.0512115
ENSMUSG00000046562	Unc119b	unc-119 homolog B (C. elegans) [Source:MGI Symbol;Acc:MGI:2147162]	10.9449	18.4279	0.751629	1.66778	0.02875	0.177238
ENSMUSG00000024646	Cyb5a	cytochrome b5 type A (microsomal) [Source:MGI Symbol;Acc:MGI:1926952]	47.5586	79.8908	0.748323	1.81532	0.0118	0.0953992
ENSMUSG00000018008	Cyth4	cytohesin 4 [Source:MGI Symbol;Acc:MGI:2441702]	43.522	73.05	0.74714	2.33792	0.00105	0.0153949
ENSMUSG00000017843	Ppp2r5c	protein phosphatase 2, regulatory subunit B', gamma [Source:MGI Symbol;Acc:MGI:1349475]	86.3091	144.682	0.745299	2.09623	0.00295	0.0346536
ENSMUSG00000035376	Ptplb	protein tyrosine phosphatase-like (proline instead of catalytic arginine), member b [Source:MGI Symbol;Acc:MGI:1918007]	4.59681	7.70379	0.744938	1.88639	0.0141	0.108273
ENSMUSG00000067071	Hes6	hairy and enhancer of split 6 [Source:MGI Symbol;Acc:MGI:1859852]	27.8928	46.7393	0.744744	1.52778	0.0241	0.157407
ENSMUSG00000056737	Capg	capping protein (actin filament), gelsolin-like [Source:MGI Symbol;Acc:MGI:1098259]	218.868	366.584	0.744084	1.86603	0.00855	0.0756883
ENSMUSG00000001518	Itfg2	integrin alpha FG-GAP repeat containing 2 [Source:MGI Symbol;Acc:MGI:1915450]	3.63672	6.09056	0.743935	1.49552	0.04125	0.225129
ENSMUSG00000061390	Gm7866	predicted gene 7866 [Source:MGI Symbol;Acc:MGI:3644625]	42.0618	70.4282	0.743641	3.00703	0.0417	0.226886
ENSMUSG00000025034	Trim8	tripartite motif-containing 8 [Source:MGI Symbol;Acc:MGI:1933302]	21.4831	35.9642	0.743358	2.39525	0.00145	0.0199276
ENSMUSG00000033845	Mrpl15	mitochondrial ribosomal protein L15 [Source:MGI Symbol;Acc:MGI:1351639]	88.5629	148.258	0.743339	1.7826	0.0106	0.0882349
ENSMUSG00000023020	Cox14	cytochrome c oxidase assembly protein 14 [Source:MGI Symbol;Acc:MGI:1913629]	70.3509	117.652	0.741883	2.92829	0.0031	0.0359742
ENSMUSG00000075014	Gm10800	predicted gene 10800 [Source:MGI Symbol;Acc:MGI:3641657]	33.708	56.3154	0.740438	2.51896	0.0158	0.117383
ENSMUSG00000038332	Sesn1	sestrin 1 [Source:MGI Symbol;Acc:MGI:2155278]	6.76356	11.2892	0.739089	1.8608	0.00805	0.0723377
ENSMUSG00000021242	Npc2	Niemann-Pick type C2 [Source:MGI Symbol;Acc:MGI:1915213]	33.1665	55.2897	0.737282	2.44737	0.0006	0.009817
ENSMUSG00000055447	Cd47	CD47 antigen (Rh-related antigen, integrin-associated signal transducer) [Source:MGI Symbol;Acc:MGI:96617]	84.2712	140.453	0.736978	2.37846	0.0055	0.054873
ENSMUSG00000059734	Ndufs8	NADH dehydrogenase (ubiquinone) Fe-S protein 8 [Source:MGI Symbol;Acc:MGI:2385079]	30.6952	51.1292	0.736134	2.45217	0.0072	0.0667921
ENSMUSG00000029560	Snx8	sorting nexin 8 [Source:MGI Symbol;Acc:MGI:2443816]	22.4872	37.4101	0.734324	2.14472	0.0026	0.0313638
ENSMUSG00000026447	Pik3c2b	phosphoinositide-3-kinase, class 2, beta polypeptide [Source:MGI Symbol;Acc:MGI:2685045]	3.32554	5.5283	0.733246	1.35253	0.039	0.216995
ENSMUSG00000037536	Fbxo34	F-box protein 34 [Source:MGI Symbol;Acc:MGI:1926188]	10.5416	17.5125	0.732288	2.02682	0.0043	0.0459623
ENSMUSG00000034300	Fam53c	family with sequence similarity 53, member C [Source:MGI Symbol;Acc:MGI:1913556]	3.98824	6.61934	0.730934	1.55042	0.02945	0.179879
ENSMUSG00000031712	Il15	interleukin 15 [Source:MGI Symbol;Acc:MGI:103014]	17.2365	28.6066	0.73088	1.94237	0.0057	0.0562975
ENSMUSG00000002307	Daxx	Fas death domain-associated protein [Source:MGI Symbol;Acc:MGI:1197015]	27.2365	45.157	0.729408	2.20276	0.0022	0.0275422
ENSMUSG00000026074	Map4k4	mitogen-activated protein kinase kinase kinase kinase 4 [Source:MGI Symbol;Acc:MGI:1349394]	75.1331	124.538	0.72907	2.17848	0.00155	0.0210045
ENSMUSG00000025232	Hexa	hexosaminidase A [Source:MGI Symbol;Acc:MGI:96073]	53.9208	89.3574	0.728746	2.2533	0.00115	0.0165528
ENSMUSG00000040247	Tbc1d10c	TBC1 domain family, member 10c [Source:MGI Symbol;Acc:MGI:1922072]	14.2	23.5248	0.72829	2.12889	0.00925	0.080172
ENSMUSG00000028307	Aldob	aldolase B, fructose-bisphosphate [Source:MGI Symbol;Acc:MGI:87995]	48.5694	80.3831	0.726843	1.70908	0.0162	0.119528
ENSMUSG00000031897	Psmb10	proteasome (prosome, macropain) subunit, beta type 10 [Source:MGI Symbol;Acc:MGI:1096380]	45.2277	74.6452	0.722842	2.31751	0.00675	0.0637529
ENSMUSG00000009030	Pdcl	phosducin-like [Source:MGI Symbol;Acc:MGI:1914716]	60.6992	100.172	0.722729	1.51182	0.0333	0.19562
ENSMUSG00000032046	Abhd12	abhydrolase domain containing 12 [Source:MGI Symbol;Acc:MGI:1923442]	45.9435	75.8125	0.722573	1.42941	0.0437	0.233693
ENSMUSG00000051428	NA	NA	49.3254	81.2853	0.720663	2.90178	0.0231	0.152748
ENSMUSG00000040061	Plcb2	phospholipase C, beta 2 [Source:MGI Symbol;Acc:MGI:107465]	89.6634	147.701	0.720093	2.09924	0.00785	0.071027
ENSMUSG00000090399	Nav1	neuron navigator 1 [Source:MGI Symbol;Acc:MGI:2183683]	6.31769	10.4058	0.719911	1.67644	0.04115	0.224722
ENSMUSG00000042628	Zfyve1	zinc finger, FYVE domain containing 1 [Source:MGI Symbol;Acc:MGI:3026685]	8.14819	13.4114	0.718911	2.06619	0.0052	0.0526811
ENSMUSG00000060036	Rpl3	ribosomal protein L3 [Source:MGI Symbol;Acc:MGI:1351605]	181.222	297.871	0.716927	2.54367	0.0024	0.0294782
ENSMUSG00000035828	Pim3	proviral integration site 3 [Source:MGI Symbol;Acc:MGI:1355297]	4.17943	6.86907	0.71681	1.39941	0.04515	0.238691
ENSMUSG00000027130	Slc12a6	solute carrier family 12, member 6 [Source:MGI Symbol;Acc:MGI:2135960]	14.821	24.3543	0.716535	1.62338	0.02295	0.15214
ENSMUSG00000038175	Mylip	myosin regulatory light chain interacting protein [Source:MGI Symbol;Acc:MGI:2388271]	7.7087	12.648	0.714345	1.96649	0.01105	0.0910077
ENSMUSG00000049804	Armcx4	armadillo repeat containing, X-linked 4 [Source:MGI Symbol;Acc:MGI:2147887]	13.2776	21.7726	0.71352	2.2083	0.0014	0.0194137
ENSMUSG00000051339	2900026A02Rik	RIKEN cDNA 2900026A02 gene [Source:MGI Symbol;Acc:MGI:1920194]	3.0719	5.03314	0.71233	1.80148	0.01405	0.108018
ENSMUSG00000033102	Cdc14b	CDC14 cell division cycle 14B [Source:MGI Symbol;Acc:MGI:2441808]	9.64448	15.8011	0.712245	2.0331	0.0055	0.054873
ENSMUSG00000033220	Rac2	RAS-related C3 botulinum substrate 2 [Source:MGI Symbol;Acc:MGI:97846]	88.5902	145.116	0.711989	2.36191	0.0019	0.0246669
ENSMUSG00000083240	Gm13453	predicted gene 13453 [Source:MGI Symbol;Acc:MGI:3651618]	72.5417	118.817	0.711858	3.59692	0.0317	0.189345
ENSMUSG00000030220	Arhgdib	Rho, GDP dissociation inhibitor (GDI) beta [Source:MGI Symbol;Acc:MGI:101940]	353.172	576.605	0.707213	1.9846	0.00455	0.047805
ENSMUSG00000016382	Pls3	plastin 3 (T-isoform) [Source:MGI Symbol;Acc:MGI:104807]	12.3285	20.1256	0.707032	1.77834	0.0103	0.0863873
ENSMUSG00000023106	Denr	density-regulated protein [Source:MGI Symbol;Acc:MGI:1915434]	125.102	204.07	0.705955	2.68561	0.00925	0.080172
ENSMUSG00000050405	NA	NA	13.8281	22.5459	0.705267	1.98603	0.0152	0.114183
ENSMUSG00000060427	Zfp868	zinc finger protein 868 [Source:MGI Symbol;Acc:MGI:2142546]	30.2749	49.3467	0.70483	1.86638	0.04545	0.239758
ENSMUSG00000078942	Naip6	NLR family, apoptosis inhibitory protein 6 [Source:MGI Symbol;Acc:MGI:1298222]	8.89804	14.4919	0.70369	1.73086	0.015	0.113076
ENSMUSG00000034714	Ttyh2	tweety homolog 2 (Drosophila) [Source:MGI Symbol;Acc:MGI:2157091]	24.78	40.3468	0.703279	2.11022	0.0029	0.0341739
ENSMUSG00000038024	Dennd4c	DENN/MADD domain containing 4C [Source:MGI Symbol;Acc:MGI:1914769]	11.3489	18.4655	0.702275	1.53111	0.03845	0.214947
ENSMUSG00000028367	Txn1	thioredoxin 1 [Source:MGI Symbol;Acc:MGI:98874]	192.198	312.439	0.700978	2.72374	0.00155	0.0210045
ENSMUSG00000028708	Mknk1	MAP kinase-interacting serine/threonine kinase 1 [Source:MGI Symbol;Acc:MGI:894316]	26.0327	42.2993	0.700309	1.75022	0.03625	0.206743
ENSMUSG00000026571	Dcaf6	DDB1 and CUL4 associated factor 6 [Source:MGI Symbol;Acc:MGI:1921356]	14.6033	23.7156	0.699541	2.03817	0.0032	0.036839
ENSMUSG00000067336	Bmpr2	bone morphogenetic protein receptor, type II (serine/threonine kinase) [Source:MGI Symbol;Acc:MGI:1095407]	7.3622	11.954	0.69929	1.96234	0.01005	0.0849037
ENSMUSG00000059883	Irak4	interleukin-1 receptor-associated kinase 4 [Source:MGI Symbol;Acc:MGI:2182474]	13.9409	22.6081	0.697521	1.58764	0.0381	0.213682
ENSMUSG00000045102	Poln	DNA polymerase N [Source:MGI Symbol;Acc:MGI:2675617]	13.8552	22.4529	0.696475	1.52431	0.03585	0.205455
ENSMUSG00000065327	Gm22058	predicted gene, 22058 [Source:MGI Symbol;Acc:MGI:5451835]	673.007	1090.54	0.696357	4.85988	0.01645	0.120869
ENSMUSG00000022488	Nckap1l	NCK associated protein 1 like [Source:MGI Symbol;Acc:MGI:1926063]	34.8004	56.2515	0.692788	2.16788	0.00225	0.0280147
ENSMUSG00000041736	Tspo	translocator protein [Source:MGI Symbol;Acc:MGI:88222]	179.204	289.614	0.692525	2.80293	0.0022	0.0275422
ENSMUSG00000024401	Tnf	tumor necrosis factor [Source:MGI Symbol;Acc:MGI:104798]	30.0738	48.5767	0.691755	2.00204	0.0052	0.0526811
ENSMUSG00000074519	Etohi1	ethanol induced 1 [Source:MGI Symbol;Acc:MGI:1261426]	74.8038	120.817	0.691637	2.33288	0.0053	0.0534497
ENSMUSG00000039841	Zfp800	zinc finger protein 800 [Source:MGI Symbol;Acc:MGI:1889334]	148.054	239.033	0.691085	1.80417	0.0392	0.217714
ENSMUSG00000020585	Laptm4a	lysosomal-associated protein transmembrane 4A [Source:MGI Symbol;Acc:MGI:108017]	25.4957	41.1108	0.689261	1.98419	0.00475	0.049314
ENSMUSG00000063354	Slc39a4	solute carrier family 39 (zinc transporter), member 4 [Source:MGI Symbol;Acc:MGI:1919277]	6.12922	9.86594	0.686753	1.68943	0.03415	0.198865
ENSMUSG00000020605	Hs1bp3	HCLS1 binding protein 3 [Source:MGI Symbol;Acc:MGI:1913224]	4.27198	6.87633	0.686736	1.60741	0.03775	0.212324
ENSMUSG00000008206	Cers4	ceramide synthase 4 [Source:MGI Symbol;Acc:MGI:1914510]	5.5706	8.96113	0.685849	1.81316	0.01665	0.121871
ENSMUSG00000021114	Atp6v1d	ATPase, H+ transporting, lysosomal V1 subunit D [Source:MGI Symbol;Acc:MGI:1921084]	36.6656	58.8571	0.682789	1.95448	0.0053	0.0534497
ENSMUSG00000018412	Kansl1	KAT8 regulatory NSL complex subunit 1 [Source:MGI Symbol;Acc:MGI:1923969]	20.1952	32.4082	0.682346	1.53099	0.0267	0.168997
ENSMUSG00000036561	Ppp6r2	protein phosphatase 6, regulatory subunit 2 [Source:MGI Symbol;Acc:MGI:1918724]	8.64223	13.8621	0.681674	1.79105	0.01125	0.0922154
ENSMUSG00000066826	NA	NA	205.456	329.52	0.681539	5.78687	0.0239	0.156504
ENSMUSG00000008348	Ubc	ubiquitin C [Source:MGI Symbol;Acc:MGI:98889]	51.173	82.0374	0.680899	2.11963	0.00615	0.0594735
ENSMUSG00000039982	Dtx4	deltex 4 homolog (Drosophila) [Source:MGI Symbol;Acc:MGI:2672905]	9.3659	14.9947	0.678958	2.06918	0.0045	0.0474345
ENSMUSG00000037012	Hk1	hexokinase 1 [Source:MGI Symbol;Acc:MGI:96103]	38.6434	61.855	0.678667	1.58747	0.02875	0.177238
ENSMUSG00000021819	Zswim8	zinc finger SWIM-type containing 8 [Source:MGI Symbol;Acc:MGI:1919156]	7.39611	11.8322	0.677881	1.97805	0.0047	0.0489743
ENSMUSG00000018761	Mpdu1	mannose-P-dolichol utilization defect 1 [Source:MGI Symbol;Acc:MGI:1346040]	56.4561	90.3077	0.677719	1.6611	0.0235	0.154456
ENSMUSG00000082028	Gm1826	predicted gene 1826 [Source:MGI Symbol;Acc:MGI:3037684]	18.2996	29.2677	0.677494	1.99703	0.02205	0.147959
ENSMUSG00000072235	Tuba1a	tubulin, alpha 1A [Source:MGI Symbol;Acc:MGI:98869]	52.3041	83.6154	0.676844	1.39078	0.04645	0.243168
ENSMUSG00000038525	Armc10	armadillo repeat containing 10 [Source:MGI Symbol;Acc:MGI:1914461]	16.1209	25.768	0.676648	1.52149	0.0387	0.215851
ENSMUSG00000015839	Nfe2l2	nuclear factor, erythroid derived 2, like 2 [Source:MGI Symbol;Acc:MGI:108420]	34.9338	55.8206	0.676176	1.99704	0.0048	0.0496729
ENSMUSG00000033161	Atp1a1	ATPase, Na+/K+ transporting, alpha 1 polypeptide [Source:MGI Symbol;Acc:MGI:88105]	106.928	170.809	0.675742	2.00247	0.0048	0.0496729
ENSMUSG00000015002	Efr3a	EFR3 homolog A (S. cerevisiae) [Source:MGI Symbol;Acc:MGI:1923990]	18.8161	30.049	0.675347	1.51795	0.04815	0.248904
ENSMUSG00000021038	Vipas39	VPS33B interacting protein, apical-basolateral polarity regulator, spe-39 homolog [Source:MGI Symbol;Acc:MGI:2144805]	8.99981	14.3325	0.671322	1.70424	0.0161	0.119013
ENSMUSG00000028630	Dyrk2	dual-specificity tyrosine-(Y)-phosphorylation regulated kinase 2 [Source:MGI Symbol;Acc:MGI:1330301]	19.4682	30.9896	0.670668	1.8089	0.0112	0.0919119
ENSMUSG00000037355	Uvssa	UV stimulated scaffold protein A [Source:MGI Symbol;Acc:MGI:1918351]	2.83633	4.51407	0.670405	1.59825	0.01965	0.136711
ENSMUSG00000024338	Psmb8	proteasome (prosome, macropain) subunit, beta type 8 (large multifunctional peptidase 7) [Source:MGI Symbol;Acc:MGI:1346527]	18.0136	28.6452	0.66921	1.97627	0.02175	0.146655
ENSMUSG00000033039	Micall1	microtubule associated monooxygenase, calponin and LIM domain containing -like 1 [Source:MGI Symbol;Acc:MGI:105870]	7.38378	11.7325	0.668079	1.95658	0.00605	0.058739
ENSMUSG00000019433	Gipc1	GIPC PDZ domain containing family, member 1 [Source:MGI Symbol;Acc:MGI:1926252]	36.9328	58.4899	0.663284	2.25208	0.0056	0.0555577
ENSMUSG00000038312	Edem2	ER degradation enhancer, mannosidase alpha-like 2 [Source:MGI Symbol;Acc:MGI:1915540]	17.3923	27.4672	0.659258	1.45918	0.0317	0.189345
ENSMUSG00000041278	Ttc1	tetratricopeptide repeat domain 1 [Source:MGI Symbol;Acc:MGI:1914077]	28.5069	44.9901	0.658298	1.52738	0.02935	0.179516
ENSMUSG00000021640	Naip1	NLR family, apoptosis inhibitory protein 1 [Source:MGI Symbol;Acc:MGI:1298223]	7.28447	11.4843	0.656767	1.88356	0.01025	0.0860393
ENSMUSG00000036678	Aaas	achalasia, adrenocortical insufficiency, alacrimia [Source:MGI Symbol;Acc:MGI:2443767]	22.2419	35.057	0.656422	2.08769	0.0097	0.0828259
ENSMUSG00000048058	Ldlrad3	low density lipoprotein receptor class A domain containing 3 [Source:MGI Symbol;Acc:MGI:2138856]	53.1348	83.5905	0.653681	2.04815	0.0171	0.124049
ENSMUSG00000040751	Lat2	linker for activation of T cells family, member 2 [Source:MGI Symbol;Acc:MGI:1926479]	159.146	250.305	0.653338	2.03643	0.00365	0.0406457
ENSMUSG00000030826	Bcat2	branched chain aminotransferase 2, mitochondrial [Source:MGI Symbol;Acc:MGI:1276534]	12.5549	19.717	0.651189	1.40449	0.03555	0.204363
ENSMUSG00000023795	Pisd-ps2	phosphatidylserine decarboxylase, pseudogene 2 [Source:MGI Symbol;Acc:MGI:3612472]	12.3212	19.3495	0.651148	1.44567	0.04305	0.231528
ENSMUSG00000009681	Bcr	breakpoint cluster region [Source:MGI Symbol;Acc:MGI:88141]	17.2712	27.1184	0.650902	1.93263	0.00705	0.0658229
ENSMUSG00000020640	Itsn2	intersectin 2 [Source:MGI Symbol;Acc:MGI:1338049]	25.6257	40.2027	0.649702	1.72155	0.0212	0.144181
ENSMUSG00000044408	Sptssa	serine palmitoyltransferase, small subunit A [Source:MGI Symbol;Acc:MGI:1913399]	44.7992	70.2104	0.648212	2.25972	0.0067	0.0634159
ENSMUSG00000034616	Ssh3	slingshot homolog 3 (Drosophila) [Source:MGI Symbol;Acc:MGI:2683546]	17.7678	27.7887	0.645237	1.90899	0.0076	0.0693763
ENSMUSG00000032440	Tgfbr2	transforming growth factor, beta receptor II [Source:MGI Symbol;Acc:MGI:98729]	10.9626	17.1363	0.64447	1.9919	0.0041	0.0443802
ENSMUSG00000034247	Plekhm1	pleckstrin homology domain containing, family M (with RUN domain) member 1 [Source:MGI Symbol;Acc:MGI:2443207]	3.51282	5.49042	0.644289	1.62966	0.0272	0.170971
ENSMUSG00000031207	Msn	moesin [Source:MGI Symbol;Acc:MGI:97167]	394.794	616.488	0.642974	1.62743	0.03145	0.18828
ENSMUSG00000064999	Gm26035	predicted gene, 26035 [Source:MGI Symbol;Acc:MGI:5455812]	404.275	631.234	0.642838	5.09461	0.014	0.107762
ENSMUSG00000026879	Gsn	gelsolin [Source:MGI Symbol;Acc:MGI:95851]	140.951	220.047	0.642617	1.43127	0.0379	0.212881
ENSMUSG00000019158	Tmem160	transmembrane protein 160 [Source:MGI Symbol;Acc:MGI:1916344]	32.9709	51.4668	0.642448	2.0866	0.02805	0.17438
ENSMUSG00000030047	Arhgap25	Rho GTPase activating protein 25 [Source:MGI Symbol;Acc:MGI:2443687]	39.7768	62.0823	0.642255	1.88188	0.0089	0.0780165
ENSMUSG00000064772	Gm25202	predicted gene, 25202 [Source:MGI Symbol;Acc:MGI:5454979]	1075.13	1674.77	0.639454	13.1628	0.0209	0.14273
ENSMUSG00000031903	Pla2g15	phospholipase A2, group XV [Source:MGI Symbol;Acc:MGI:2178076]	7.49357	11.6604	0.637895	1.69965	0.02695	0.169988
ENSMUSG00000042331	Specc1	sperm antigen with calponin homology and coiled-coil domains 1 [Source:MGI Symbol;Acc:MGI:2442356]	20.8889	32.4967	0.637557	1.89231	0.00745	0.0683594
ENSMUSG00000000149	Gna12	guanine nucleotide binding protein, alpha 12 [Source:MGI Symbol;Acc:MGI:95767]	30.3136	47.1135	0.636179	1.65893	0.0165	0.121136
ENSMUSG00000001098	Kctd10	potassium channel tetramerisation domain containing 10 [Source:MGI Symbol;Acc:MGI:2141207]	39.4265	61.1141	0.632342	1.42437	0.04455	0.236578
ENSMUSG00000044080	S100a1	S100 calcium binding protein A1 [Source:MGI Symbol;Acc:MGI:1338917]	67.7838	104.955	0.630756	1.69092	0.01615	0.119258
ENSMUSG00000052142	Rasal3	RAS protein activator like 3 [Source:MGI Symbol;Acc:MGI:2444128]	34.9846	54.1016	0.628953	1.49281	0.0487	0.250832
ENSMUSG00000088272	NA	NA	93557.8	144562	0.627759	118.604	0.0067	0.0634159
ENSMUSG00000031662	Snx20	sorting nexin 20 [Source:MGI Symbol;Acc:MGI:1918857]	14.0714	21.7409	0.627647	1.77656	0.03115	0.187053
ENSMUSG00000021124	Vti1b	vesicle transport through interaction with t-SNAREs 1B [Source:MGI Symbol;Acc:MGI:1855688]	57.2333	88.3711	0.62672	2.18223	0.01965	0.136711
ENSMUSG00000059814	NA	NA	16.3383	25.2033	0.625358	1.7974	0.0253	0.162798
ENSMUSG00000017491	Rarb	retinoic acid receptor, beta [Source:MGI Symbol;Acc:MGI:97857]	20.6603	31.8351	0.623755	1.63101	0.02195	0.14761
ENSMUSG00000022453	Naga	N-acetyl galactosaminidase, alpha [Source:MGI Symbol;Acc:MGI:1261422]	40.0745	61.7218	0.623097	2.08657	0.00745	0.0683594
ENSMUSG00000040560	Wdr7	WD repeat domain 7 [Source:MGI Symbol;Acc:MGI:1860197]	15.1996	23.3981	0.622357	1.9341	0.0052	0.0526811
ENSMUSG00000011114	Tbrg1	transforming growth factor beta regulated gene 1 [Source:MGI Symbol;Acc:MGI:1100877]	29.9095	45.9553	0.619627	1.67856	0.01765	0.12669
ENSMUSG00000022139	Mbnl2	muscleblind-like 2 [Source:MGI Symbol;Acc:MGI:2145597]	43.7232	67.1477	0.61894	1.79061	0.0114	0.0931109
ENSMUSG00000033916	Chmp2a	charged multivesicular body protein 2A [Source:MGI Symbol;Acc:MGI:1916203]	51.2874	78.7558	0.618782	2.25171	0.0128	0.101356
ENSMUSG00000091747	NA	NA	337.179	517.655	0.618479	1.55988	0.03735	0.210844
ENSMUSG00000023018	Smarcd1	SWI/SNF related, matrix associated, actin dependent regulator of chromatin, subfamily d, member 1 [Source:MGI Symbol;Acc:MGI:1933623]	6.88082	10.558	0.617683	1.59777	0.0325	0.192661
ENSMUSG00000049550	Clip1	CAP-GLY domain containing linker protein 1 [Source:MGI Symbol;Acc:MGI:1928401]	29.7005	45.5685	0.617549	1.72872	0.0217	0.146387
ENSMUSG00000003153	Slc2a3	solute carrier family 2 (facilitated glucose transporter), member 3 [Source:MGI Symbol;Acc:MGI:95757]	77.594	119.009	0.617049	2.15914	0.03585	0.205455
ENSMUSG00000023026	Dip2b	DIP2 disco-interacting protein 2 homolog B (Drosophila) [Source:MGI Symbol;Acc:MGI:2145977]	15.1555	23.2311	0.616214	1.88664	0.00515	0.0523017
ENSMUSG00000078945	Naip2	NLR family, apoptosis inhibitory protein 2 [Source:MGI Symbol;Acc:MGI:1298226]	15.0466	23.0323	0.61422	1.86893	0.00715	0.0665199
ENSMUSG00000041570	Camsap2	calmodulin regulated spectrin-associated protein family, member 2 [Source:MGI Symbol;Acc:MGI:1922434]	2.96566	4.53938	0.61414	1.36118	0.04905	0.251994
ENSMUSG00000022263	Trio	triple functional domain (PTPRF interacting) [Source:MGI Symbol;Acc:MGI:1927230]	9.27717	14.1813	0.612238	1.77943	0.0104	0.0869687
ENSMUSG00000027692	Tnik	TRAF2 and NCK interacting kinase [Source:MGI Symbol;Acc:MGI:1916264]	177.212	270.072	0.607869	2.111	0.0264	0.167773
ENSMUSG00000024420	Zfp521	zinc finger protein 521 [Source:MGI Symbol;Acc:MGI:95459]	45.8885	69.8962	0.607082	1.90091	0.0077	0.0701175
ENSMUSG00000028618	Tmem59	transmembrane protein 59 [Source:MGI Symbol;Acc:MGI:1929278]	48.7977	74.2494	0.605568	1.3848	0.04875	0.250999
ENSMUSG00000061360	Phf5a	PHD finger protein 5A [Source:MGI Symbol;Acc:MGI:2156864]	58.9617	89.6041	0.603787	1.67572	0.0171	0.124049
ENSMUSG00000021279	Cdc42bpb	CDC42 binding protein kinase beta [Source:MGI Symbol;Acc:MGI:2136459]	6.0779	9.2365	0.603773	1.70517	0.0163	0.120003
ENSMUSG00000041308	Sntb2	syntrophin, basic 2 [Source:MGI Symbol;Acc:MGI:101771]	5.19577	7.86768	0.5986	1.48438	0.03465	0.200786
ENSMUSG00000024369	Nelfe	negative elongation factor complex member E, Rdbp [Source:MGI Symbol;Acc:MGI:102744]	28.0427	42.434	0.597593	1.67562	0.01885	0.132616
ENSMUSG00000034858	Fam214a	family with sequence similarity 214, member A [Source:MGI Symbol;Acc:MGI:2387648]	11.2527	17.0035	0.595561	1.66264	0.02035	0.140177
ENSMUSG00000020190	Mknk2	MAP kinase-interacting serine/threonine kinase 2 [Source:MGI Symbol;Acc:MGI:894279]	99.6025	150.493	0.595441	1.78021	0.0101	0.0851737
ENSMUSG00000032369	Plscr1	phospholipid scramblase 1 [Source:MGI Symbol;Acc:MGI:893575]	13.0972	19.7874	0.595327	1.47873	0.038	0.213324
ENSMUSG00000081723	Gm15931	predicted gene 15931 [Source:MGI Symbol;Acc:MGI:3805553]	36.6694	55.23	0.590875	1.99156	0.0117	0.0947637
ENSMUSG00000025795	Rassf3	Ras association (RalGDS/AF-6) domain family member 3 [Source:MGI Symbol;Acc:MGI:2179722]	11.6443	17.5329	0.590439	1.77495	0.01965	0.136711
ENSMUSG00000019810	Fuca2	fucosidase, alpha-L- 2, plasma [Source:MGI Symbol;Acc:MGI:1914098]	55.8962	84.1267	0.589814	1.43316	0.04745	0.246527
ENSMUSG00000031511	Arhgef7	Rho guanine nucleotide exchange factor (GEF7) [Source:MGI Symbol;Acc:MGI:1860493]	6.72178	10.1153	0.589618	1.52208	0.02885	0.177561
ENSMUSG00000022414	Tab1	TGF-beta activated kinase 1/MAP3K7 binding protein 1 [Source:MGI Symbol;Acc:MGI:1913763]	6.00424	9.00656	0.584993	1.50387	0.04495	0.237935
ENSMUSG00000000001	Gnai3	guanine nucleotide binding protein (G protein), alpha inhibiting 3 [Source:MGI Symbol;Acc:MGI:95773]	84.1756	56.068	-0.586223	-1.95844	0.0094	0.0810852
ENSMUSG00000020780	Srp68	signal recognition particle 68 [Source:MGI Symbol;Acc:MGI:1917447]	57.4016	38.2257	-0.586547	-1.37782	0.0454	0.239601
ENSMUSG00000021537	Cetn3	centrin 3 [Source:MGI Symbol;Acc:MGI:1097706]	56.6801	37.7341	-0.586974	-1.57754	0.02525	0.16255
ENSMUSG00000061981	Flot2	flotillin 2 [Source:MGI Symbol;Acc:MGI:103309]	22.0584	14.6622	-0.589219	-1.65554	0.01985	0.13771
ENSMUSG00000046993	Gm5637	predicted pseudogene 5637 [Source:MGI Symbol;Acc:MGI:3648120]	86.8722	57.7197	-0.58983	-2.13786	0.0137	0.10618
ENSMUSG00000074476	Spc24	SPC24, NDC80 kinetochore complex component, homolog (S. cerevisiae) [Source:MGI Symbol;Acc:MGI:1914879]	79.1507	52.5869	-0.589899	-1.7443	0.01255	0.0999682
ENSMUSG00000035842	Ddx11	DEAD/H (Asp-Glu-Ala-Asp/His) box helicase 11 [Source:MGI Symbol;Acc:MGI:2443590]	7.76981	5.16036	-0.590408	-1.48678	0.03725	0.210481
ENSMUSG00000032218	Ccnb2	cyclin B2 [Source:MGI Symbol;Acc:MGI:88311]	90.0583	59.7839	-0.591103	-2.08558	0.0096	0.0822197
ENSMUSG00000015176	Nolc1	nucleolar and coiled-body phosphoprotein 1 [Source:MGI Symbol;Acc:MGI:1918019]	130.316	86.5003	-0.591234	-1.81583	0.0095	0.0816
ENSMUSG00000021719	Rgs7bp	regulator of G-protein signalling 7 binding protein [Source:MGI Symbol;Acc:MGI:106334]	11.9927	7.94747	-0.593586	-1.78973	0.01545	0.115461
ENSMUSG00000039851	4932438H23Rik	RIKEN cDNA 4932438H23 gene [Source:MGI Symbol;Acc:MGI:1921637]	49.6685	32.8566	-0.59615	-1.78541	0.0101	0.0851737
ENSMUSG00000038005	2700029M09Rik	RIKEN cDNA 2700029M09 gene [Source:MGI Symbol;Acc:MGI:1919862]	57.6534	38.0839	-0.598225	-1.64155	0.03045	0.184082
ENSMUSG00000025869	Nop16	NOP16 nucleolar protein [Source:MGI Symbol;Acc:MGI:107862]	51.1997	33.8065	-0.598835	-1.74587	0.011	0.0907753
ENSMUSG00000083421	Gm14776	predicted gene 14776 [Source:MGI Symbol;Acc:MGI:3705559]	332.31	219.358	-0.599244	-1.83758	0.00875	0.0770161
ENSMUSG00000001305	Rrp15	ribosomal RNA processing 15 homolog (S. cerevisiae) [Source:MGI Symbol;Acc:MGI:1914473]	30.331	19.9915	-0.601402	-1.51266	0.033	0.194567
ENSMUSG00000062761	Zfp512	zinc finger protein 512 [Source:MGI Symbol;Acc:MGI:1917345]	14.0462	9.24617	-0.603253	-1.73411	0.022	0.147834
ENSMUSG00000003779	Kif20a	kinesin family member 20A [Source:MGI Symbol;Acc:MGI:1201682]	37.3107	24.559	-0.603338	-1.5328	0.04025	0.221359
ENSMUSG00000069266	Hist1h4b	histone cluster 1, H4b [Source:MGI Symbol;Acc:MGI:2448420]	1020.82	671.903	-0.603401	-1.87377	0.0081	0.0726856
ENSMUSG00000023953	Polh	polymerase (DNA directed), eta (RAD 30 related) [Source:MGI Symbol;Acc:MGI:1891457]	12.6645	8.32771	-0.604792	-1.4935	0.0358	0.205301
ENSMUSG00000039315	Clnk	cytokine-dependent hematopoietic cell linker [Source:MGI Symbol;Acc:MGI:1351468]	114.237	75.0996	-0.605157	-2.02407	0.0069	0.0647553
ENSMUSG00000024665	Fads2	fatty acid desaturase 2 [Source:MGI Symbol;Acc:MGI:1930079]	80.7009	53.0457	-0.605347	-2.13102	0.0093	0.080497
ENSMUSG00000059970	Hspa2	heat shock protein 2 [Source:MGI Symbol;Acc:MGI:96243]	14.4951	9.52124	-0.606347	-1.69863	0.02995	0.181898
ENSMUSG00000031904	Slc7a6	solute carrier family 7 (cationic amino acid transporter, y+ system), member 6 [Source:MGI Symbol;Acc:MGI:2142598]	23.3571	15.3215	-0.6083	-1.91301	0.01005	0.0849037
ENSMUSG00000069270	Hist1h2ac	histone cluster 1, H2ac [Source:MGI Symbol;Acc:MGI:2448287]	243.389	159.501	-0.6097	-1.83599	0.00805	0.0723377
ENSMUSG00000022672	Prkdc	protein kinase, DNA activated, catalytic polypeptide [Source:MGI Symbol;Acc:MGI:104779]	5.00324	3.27785	-0.610111	-1.78313	0.0125	0.099682
ENSMUSG00000037466	4930427A07Rik	RIKEN cDNA 4930427A07 gene [Source:MGI Symbol;Acc:MGI:2144738]	17.0142	11.1466	-0.610143	-1.69833	0.0155	0.115725
ENSMUSG00000041840	Haus1	HAUS augmin-like complex, subunit 1 [Source:MGI Symbol;Acc:MGI:2385076]	28.0929	18.3894	-0.611335	-1.79083	0.0449	0.237689
ENSMUSG00000045826	Ptprcap	protein tyrosine phosphatase, receptor type, C polypeptide-associated protein [Source:MGI Symbol;Acc:MGI:97811]	164.639	107.653	-0.612912	-2.16649	0.01905	0.133599
ENSMUSG00000027968	Larp7	La ribonucleoprotein domain family, member 7 [Source:MGI Symbol;Acc:MGI:107634]	26.9141	17.5857	-0.613955	-1.67448	0.0188	0.132357
ENSMUSG00000025278	Flnb	filamin, beta [Source:MGI Symbol;Acc:MGI:2446089]	63.3549	41.392	-0.614104	-1.89191	0.00825	0.073677
ENSMUSG00000050936	Hist2h2bb	histone cluster 2, H2bb [Source:MGI Symbol;Acc:MGI:2448413]	150.884	98.5426	-0.614625	-2.22784	0.00525	0.0530511
ENSMUSG00000021175	Cdca7l	cell division cycle associated 7 like [Source:MGI Symbol;Acc:MGI:2384982]	12.458	8.11616	-0.618204	-1.54237	0.03415	0.198865
ENSMUSG00000066613	Zfp932	zinc finger protein 932 [Source:MGI Symbol;Acc:MGI:1916754]	74.2066	48.3094	-0.619242	-2.13659	0.0481	0.248719
ENSMUSG00000081603	Gm14681	predicted gene 14681 [Source:MGI Symbol;Acc:MGI:3705734]	1380.49	897.917	-0.620522	-3.76617	0.00875	0.0770161
ENSMUSG00000026917	Wdr5	WD repeat domain 5 [Source:MGI Symbol;Acc:MGI:2155884]	83.3957	54.2264	-0.620978	-1.4422	0.04175	0.227001
ENSMUSG00000042460	C1galt1	core 1 synthase, glycoprotein-N-acetylgalactosamine 3-beta-galactosyltransferase, 1 [Source:MGI Symbol;Acc:MGI:2151071]	9.48343	6.16524	-0.621252	-1.5589	0.04405	0.234909
ENSMUSG00000078291	Gm3940	predicted gene 3940 [Source:MGI Symbol;Acc:MGI:3782114]	124.248	80.7477	-0.621735	-1.46683	0.03885	0.216415
ENSMUSG00000035840	Lysmd3	LysM, putative peptidoglycan-binding, domain containing 3 [Source:MGI Symbol;Acc:MGI:1915906]	8.31491	5.39862	-0.62311	-1.58932	0.0382	0.214006
ENSMUSG00000069114	Zbtb10	zinc finger and BTB domain containing 10 [Source:MGI Symbol;Acc:MGI:2139883]	4.22523	2.74263	-0.62347	-1.54339	0.0257	0.164505
ENSMUSG00000029994	Anxa4	annexin A4 [Source:MGI Symbol;Acc:MGI:88030]	47.985	31.119	-0.624789	-1.51144	0.0334	0.196044
ENSMUSG00000022554	Hgh1	HGH1 homolog [Source:MGI Symbol;Acc:MGI:1930628]	14.3458	9.30114	-0.625148	-1.66527	0.03625	0.206743
ENSMUSG00000024795	Kif20b	kinesin family member 20B [Source:MGI Symbol;Acc:MGI:2444576]	33.7248	21.8549	-0.625855	-1.9284	0.0068	0.064114
ENSMUSG00000029687	Ezh2	enhancer of zeste homolog 2 (Drosophila) [Source:MGI Symbol;Acc:MGI:107940]	89.0575	57.6181	-0.628214	-1.69119	0.02805	0.17438
ENSMUSG00000028609	Magoh	mago-nashi homolog, proliferation-associated (Drosophila) [Source:MGI Symbol;Acc:MGI:1330312]	86.279	55.8018	-0.628699	-1.66052	0.01845	0.130606
ENSMUSG00000005501	Usp40	ubiquitin specific peptidase 40 [Source:MGI Symbol;Acc:MGI:2443184]	7.49484	4.84689	-0.628838	-1.58611	0.0258	0.164981
ENSMUSG00000029591	Ung	uracil DNA glycosylase [Source:MGI Symbol;Acc:MGI:109352]	24.6139	15.8964	-0.630775	-1.58716	0.0187	0.131915
ENSMUSG00000042035	Igsf3	immunoglobulin superfamily, member 3 [Source:MGI Symbol;Acc:MGI:1926158]	4.77458	3.08234	-0.631347	-1.66958	0.0215	0.145537
ENSMUSG00000039748	Exo1	exonuclease 1 [Source:MGI Symbol;Acc:MGI:1349427]	8.43825	5.44005	-0.633324	-1.71393	0.016	0.118534
ENSMUSG00000091405	Hist2h4	histone cluster 2, H4 [Source:MGI Symbol;Acc:MGI:2140113]	117.97	76.0314	-0.633749	-2.22166	0.0061	0.0591272
ENSMUSG00000026356	Dars	aspartyl-tRNA synthetase [Source:MGI Symbol;Acc:MGI:2442544]	42.258	27.225	-0.634294	-1.60371	0.02075	0.14213
ENSMUSG00000027011	Ube2e3	ubiquitin-conjugating enzyme E2E 3 [Source:MGI Symbol;Acc:MGI:107412]	40.0238	25.7834	-0.634414	-1.48723	0.04975	0.254318
ENSMUSG00000021589	Rhobtb3	Rho-related BTB domain containing 3 [Source:MGI Symbol;Acc:MGI:1920546]	16.5278	10.6276	-0.637073	-1.77493	0.0141	0.108273
ENSMUSG00000026094	Stk17b	serine/threonine kinase 17b (apoptosis-inducing) [Source:MGI Symbol;Acc:MGI:2138162]	38.5968	24.814	-0.637323	-2.08314	0.00545	0.0545354
ENSMUSG00000021981	Cab39l	calcium binding protein 39-like [Source:MGI Symbol;Acc:MGI:1914081]	22.9291	14.7394	-0.637504	-1.8072	0.0097	0.0828259
ENSMUSG00000021377	Dek	DEK oncogene (DNA binding) [Source:MGI Symbol;Acc:MGI:1926209]	257.559	165.541	-0.63772	-1.47845	0.0391	0.217346
ENSMUSG00000075269	Bex6	brain expressed gene 6 [Source:MGI Symbol;Acc:MGI:3588247]	44.7849	28.7593	-0.638984	-2.08925	0.03795	0.213094
ENSMUSG00000037905	Bri3bp	Bri3 binding protein [Source:MGI Symbol;Acc:MGI:1924059]	25.1189	16.1259	-0.63939	-2.04961	0.0051	0.0519578
ENSMUSG00000027313	Chac1	ChaC, cation transport regulator 1 [Source:MGI Symbol;Acc:MGI:1916315]	19.843	12.7193	-0.641606	-1.80567	0.0261	0.166329
ENSMUSG00000020897	Aurkb	aurora kinase B [Source:MGI Symbol;Acc:MGI:107168]	79.5033	50.9299	-0.642503	-1.71206	0.04025	0.221359
ENSMUSG00000031482	Slc25a15	solute carrier family 25 (mitochondrial carrier ornithine transporter), member 15 [Source:MGI Symbol;Acc:MGI:1342274]	7.2122	4.61405	-0.644404	-1.61041	0.0352	0.202961
ENSMUSG00000071714	Csf2rb2	colony stimulating factor 2 receptor, beta 2, low-affinity (granulocyte-macrophage) [Source:MGI Symbol;Acc:MGI:1339760]	29.3788	18.7862	-0.645101	-1.92853	0.0064	0.0612639
ENSMUSG00000028134	Ptbp2	polypyrimidine tract binding protein 2 [Source:MGI Symbol;Acc:MGI:1860489]	13.2682	8.48256	-0.645401	-1.84175	0.0146	0.110922
ENSMUSG00000019951	Uhrf1bp1l	UHRF1 (ICBP90) binding protein 1-like [Source:MGI Symbol;Acc:MGI:2442888]	9.58305	6.10887	-0.649579	-1.75388	0.0108	0.089542
ENSMUSG00000024011	Pi16	peptidase inhibitor 16 [Source:MGI Symbol;Acc:MGI:1921366]	27.2084	17.3354	-0.650335	-1.45794	0.039	0.216995
ENSMUSG00000088789	Scarna13	small Cajal body-specific RNA 1 [Source:MGI Symbol;Acc:MGI:4360027]	1025.47	652.909	-0.65133	-6.71377	0.00655	0.0623963
ENSMUSG00000004535	Tax1bp1	Tax1 (human T cell leukemia virus type I) binding protein 1 [Source:MGI Symbol;Acc:MGI:1289308]	180.371	114.722	-0.652823	-1.72911	0.03515	0.202821
ENSMUSG00000013236	Ptprs	protein tyrosine phosphatase, receptor type, S [Source:MGI Symbol;Acc:MGI:97815]	23.5218	14.9476	-0.654088	-1.52787	0.02995	0.181898
ENSMUSG00000029344	Tpst2	protein-tyrosine sulfotransferase 2 [Source:MGI Symbol;Acc:MGI:1309516]	91.8624	58.3664	-0.654337	-1.82756	0.0471	0.245302
ENSMUSG00000069274	Hist1h4f	histone cluster 1, H4f [Source:MGI Symbol;Acc:MGI:2448425]	802.199	509.492	-0.6549	-4.24442	0.00465	0.0485604
ENSMUSG00000031583	Wrn	Werner syndrome homolog (human) [Source:MGI Symbol;Acc:MGI:109635]	10.521	6.67997	-0.655363	-1.88999	0.0076	0.0693763
ENSMUSG00000030748	Il4ra	interleukin 4 receptor, alpha [Source:MGI Symbol;Acc:MGI:105367]	37.6327	23.8859	-0.655827	-1.38962	0.049	0.251901
ENSMUSG00000032397	Tipin	timeless interacting protein [Source:MGI Symbol;Acc:MGI:1921571]	67.6294	42.8208	-0.65934	-2.26324	0.0076	0.0693763
ENSMUSG00000020899	Pfas	phosphoribosylformylglycinamidine synthase (FGAR amidotransferase) [Source:MGI Symbol;Acc:MGI:2684864]	42.8628	27.1256	-0.660071	-1.78097	0.0117	0.0947637
ENSMUSG00000036894	Rap2b	RAP2B, member of RAS oncogene family [Source:MGI Symbol;Acc:MGI:1921262]	9.43343	5.96828	-0.660466	-1.72635	0.0153	0.114655
ENSMUSG00000020547	Bzw2	basic leucine zipper and W2 domains 2 [Source:MGI Symbol;Acc:MGI:1914162]	39.7273	25.1063	-0.662082	-2.1426	0.0078	0.070701
ENSMUSG00000089726	Mir17hg	Mir17 host gene (non-protein coding) [Source:MGI Symbol;Acc:MGI:1923207]	10.8166	6.81564	-0.666324	-1.45915	0.0185	0.130856
ENSMUSG00000004393	Ddx56	DEAD (Asp-Glu-Ala-Asp) box polypeptide 56 [Source:MGI Symbol;Acc:MGI:1277172]	34.9248	21.9359	-0.670959	-1.77397	0.01665	0.121871
ENSMUSG00000077419	Gm23744	predicted gene, 23744 [Source:MGI Symbol;Acc:MGI:5453521]	7408.06	4642.54	-0.674181	-1.44131	0.04375	0.233855
ENSMUSG00000061482	Hist1h4d	histone cluster 1, H4d [Source:MGI Symbol;Acc:MGI:2448423]	1674.83	1048.6	-0.67555	-4.37944	0.003	0.0351012
ENSMUSG00000053656	Dancr	differentiation antagonizing non-protein coding RNA [Source:MGI Symbol;Acc:MGI:1917286]	22.7189	14.2054	-0.677453	-1.48558	0.02865	0.176914
ENSMUSG00000020949	Fkbp3	FK506 binding protein 3 [Source:MGI Symbol;Acc:MGI:1353460]	67.2075	41.9759	-0.679062	-1.42927	0.0438	0.234069
ENSMUSG00000002718	Cse1l	chromosome segregation 1-like (S. cerevisiae) [Source:MGI Symbol;Acc:MGI:1339951]	62.7981	39.1862	-0.680374	-1.72727	0.0353	0.203355
ENSMUSG00000031431	Tsc22d3	TSC22 domain family, member 3 [Source:MGI Symbol;Acc:MGI:1196284]	50.3801	31.402	-0.681998	-2.15668	0.0052	0.0526811
ENSMUSG00000089901	Gm8113	predicted gene 8113 [Source:MGI Symbol;Acc:MGI:3648791]	16.0172	9.97492	-0.683248	-1.95203	0.0115	0.0936363
ENSMUSG00000037519	Ppfia1	protein tyrosine phosphatase, receptor type, f polypeptide (PTPRF), interacting protein (liprin), alpha 1 [Source:MGI Symbol;Acc:MGI:1924750]	19.5977	12.1993	-0.683889	-2.01592	0.00395	0.0431056
ENSMUSG00000027009	Itga4	integrin alpha 4 [Source:MGI Symbol;Acc:MGI:96603]	54.1337	33.6422	-0.686255	-1.96339	0.00565	0.055905
ENSMUSG00000064288	Hist1h4k	histone cluster 1, H4k [Source:MGI Symbol;Acc:MGI:2448439]	616.853	383.319	-0.686382	-5.51659	0.00565	0.055905
ENSMUSG00000022814	Umps	uridine monophosphate synthetase [Source:MGI Symbol;Acc:MGI:1298388]	24.5499	15.183	-0.693268	-2.03379	0.0047	0.0489743
ENSMUSG00000057113	Npm1	nucleophosmin 1 [Source:MGI Symbol;Acc:MGI:106184]	400.649	247.622	-0.694196	-2.0178	0.0173	0.124976
ENSMUSG00000058794	Nfe2	nuclear factor, erythroid derived 2 [Source:MGI Symbol;Acc:MGI:97308]	94.3973	58.2862	-0.695592	-1.82264	0.00885	0.0777225
ENSMUSG00000080716	Gm13503	predicted gene 13503 [Source:MGI Symbol;Acc:MGI:3649895]	62.9332	38.8024	-0.697677	-2.63152	0.04725	0.245885
ENSMUSG00000042198	Chchd7	coiled-coil-helix-coiled-coil-helix domain containing 7 [Source:MGI Symbol;Acc:MGI:1913683]	37.5223	23.1224	-0.698461	-1.31441	0.04075	0.223294
ENSMUSG00000022142	Nup155	nucleoporin 155 [Source:MGI Symbol;Acc:MGI:2181182]	22.4957	13.849	-0.699864	-2.23303	0.0025	0.0304217
ENSMUSG00000016181	Diexf	digestive organ expansion factor homolog (zebrafish) [Source:MGI Symbol;Acc:MGI:2138080]	4.15791	2.55777	-0.700974	-1.67184	0.02425	0.158138
ENSMUSG00000059920	4930453N24Rik	RIKEN cDNA 4930453N24 gene [Source:MGI Symbol;Acc:MGI:1914859]	16.3976	10.0598	-0.704888	-1.37618	0.0444	0.236153
ENSMUSG00000035863	Palm	paralemmin [Source:MGI Symbol;Acc:MGI:1261814]	10.5527	6.47135	-0.705467	-1.64942	0.0199	0.137949
ENSMUSG00000013155	Enkd1	enkurin domain containing 1 [Source:MGI Symbol;Acc:MGI:2142593]	19.5372	11.9799	-0.705601	-1.89771	0.0272	0.170971
ENSMUSG00000018341	Il12rb2	interleukin 12 receptor, beta 2 [Source:MGI Symbol;Acc:MGI:1270861]	13.1851	8.07689	-0.707037	-1.79781	0.01145	0.0933901
ENSMUSG00000003848	Nob1	NIN1/RPN12 binding protein 1 homolog (S. cerevisiae) [Source:MGI Symbol;Acc:MGI:1914869]	39.8541	24.3343	-0.71174	-1.48372	0.02775	0.173244
ENSMUSG00000019297	Nop9	NOP9 nucleolar protein [Source:MGI Symbol;Acc:MGI:1915092]	41.9725	25.6103	-0.712719	-1.98312	0.0388	0.216273
ENSMUSG00000047604	Frat2	frequently rearranged in advanced T cell lymphomas 2 [Source:MGI Symbol;Acc:MGI:2673967]	15.2094	9.24456	-0.718287	-1.93699	0.0153	0.114655
ENSMUSG00000002006	Pdzd4	PDZ domain containing 4 [Source:MGI Symbol;Acc:MGI:2443483]	8.04387	4.88775	-0.718718	-1.7439	0.0123	0.0985419
ENSMUSG00000042249	Adrbk2	adrenergic receptor kinase, beta 2 [Source:MGI Symbol;Acc:MGI:87941]	15.9571	9.67926	-0.721226	-1.58383	0.02275	0.151182
ENSMUSG00000032424	NA	NA	91.2917	55.3387	-0.722195	-2.62514	0.00275	0.0327715
ENSMUSG00000038416	Cdc16	CDC16 cell division cycle 16 [Source:MGI Symbol;Acc:MGI:1917207]	25.3857	15.3636	-0.724505	-1.76209	0.0182	0.129432
ENSMUSG00000005034	Prkacb	protein kinase, cAMP dependent, catalytic, beta [Source:MGI Symbol;Acc:MGI:97594]	109.893	66.4971	-0.724737	-2.17324	0.0023	0.028497
ENSMUSG00000062949	Atp11c	ATPase, class VI, type 11C [Source:MGI Symbol;Acc:MGI:1859661]	16.0484	9.706	-0.725482	-1.76887	0.01385	0.10691
ENSMUSG00000027133	Nop10	NOP10 ribonucleoprotein [Source:MGI Symbol;Acc:MGI:1913431]	32.0367	19.3711	-0.725815	-2.18169	0.01365	0.10592
ENSMUSG00000065176	Rnu12	RNA U12, small nuclear [Source:MGI Symbol;Acc:MGI:1336893]	2694.27	1628.41	-0.72643	-25.7997	0.01745	0.125739
ENSMUSG00000028677	Rnf220	ring finger protein 220 [Source:MGI Symbol;Acc:MGI:1913993]	99.997	60.4281	-0.726666	-2.16013	0.02435	0.15863
ENSMUSG00000087974	NA	NA	45447.5	27459.5	-0.726894	-185.208	0.01525	0.114413
ENSMUSG00000021572	Cep72	centrosomal protein 72 [Source:MGI Symbol;Acc:MGI:1921720]	3.96768	2.39406	-0.728836	-1.5278	0.04265	0.230216
ENSMUSG00000037725	Ckap2	cytoskeleton associated protein 2 [Source:MGI Symbol;Acc:MGI:1931797]	10.9104	6.58255	-0.728988	-1.89486	0.01405	0.108018
ENSMUSG00000025050	Pcgf6	polycomb group ring finger 6 [Source:MGI Symbol;Acc:MGI:1918291]	14.8122	8.92524	-0.730824	-1.821	0.01095	0.090447
ENSMUSG00000026655	Fam107b	family with sequence similarity 107, member B [Source:MGI Symbol;Acc:MGI:1913790]	224.009	134.845	-0.732252	-2.25805	0.00205	0.0261448
ENSMUSG00000006360	Crip1	cysteine-rich protein 1 (intestinal) [Source:MGI Symbol;Acc:MGI:88501]	79.8115	47.953	-0.734976	-2.97451	0.0249	0.160926
ENSMUSG00000027605	Acss2	acyl-CoA synthetase short-chain family member 2 [Source:MGI Symbol;Acc:MGI:1890410]	104.7	62.8995	-0.735136	-1.39638	0.03875	0.216096
ENSMUSG00000041268	Dmxl2	Dmx-like 2 [Source:MGI Symbol;Acc:MGI:2444630]	6.15193	3.69286	-0.7363	-1.14561	0.0437	0.233693
ENSMUSG00000030342	Cd9	CD9 antigen [Source:MGI Symbol;Acc:MGI:88348]	20.3774	12.2125	-0.738606	-1.61586	0.0221	0.148239
ENSMUSG00000020142	Slc1a4	solute carrier family 1 (glutamate/neutral amino acid transporter), member 4 [Source:MGI Symbol;Acc:MGI:2135601]	5.73049	3.43218	-0.739534	-1.6705	0.02125	0.14441
ENSMUSG00000024943	Smc5	structural maintenance of chromosomes 5 [Source:MGI Symbol;Acc:MGI:2385088]	49.4803	29.6102	-0.74076	-2.30259	0.0013	0.0183028
ENSMUSG00000037805	Rpl10a	ribosomal protein L10A [Source:MGI Symbol;Acc:MGI:1343877]	105.271	62.9924	-0.740864	-1.94825	0.00715	0.0665199
ENSMUSG00000000420	Galnt1	UDP-N-acetyl-alpha-D-galactosamine:polypeptide N-acetylgalactosaminyltransferase 1 [Source:MGI Symbol;Acc:MGI:894693]	96.0134	57.4158	-0.741787	-1.81909	0.02835	0.17569
ENSMUSG00000021710	Nln	neurolysin (metallopeptidase M3 family) [Source:MGI Symbol;Acc:MGI:1923055]	9.83879	5.88195	-0.742186	-1.88212	0.00825	0.073677
ENSMUSG00000001707	Eef1e1	eukaryotic translation elongation factor 1 epsilon 1 [Source:MGI Symbol;Acc:MGI:1913393]	25.5146	15.237	-0.743742	-2.08694	0.018	0.128435
ENSMUSG00000032113	Chek1	checkpoint kinase 1 [Source:MGI Symbol;Acc:MGI:1202065]	11.3122	6.75383	-0.744105	-2.03821	0.00655	0.0623963
ENSMUSG00000019988	Nedd1	neural precursor cell expressed, developmentally down-regulated gene 1 [Source:MGI Symbol;Acc:MGI:97293]	5.87352	3.50618	-0.744326	-1.67438	0.02285	0.151619
ENSMUSG00000003955	Fam162a	family with sequence similarity 162, member A [Source:MGI Symbol;Acc:MGI:1917436]	31.7959	18.9608	-0.745823	-2.16502	0.0402	0.221136
ENSMUSG00000025266	Gnl3l	guanine nucleotide binding protein-like 3 (nucleolar)-like [Source:MGI Symbol;Acc:MGI:2448557]	47.4045	28.2645	-0.74603	-2.10281	0.002	0.0256642
ENSMUSG00000029135	Fosl2	fos-like antigen 2 [Source:MGI Symbol;Acc:MGI:102858]	3.71322	2.20723	-0.750435	-1.71472	0.02145	0.145323
ENSMUSG00000030189	Ybx3	Y box protein 3 [Source:MGI Symbol;Acc:MGI:2137670]	146.668	87.1174	-0.751518	-2.61271	0.00135	0.0188606
ENSMUSG00000026158	Ogfrl1	opioid growth factor receptor-like 1 [Source:MGI Symbol;Acc:MGI:1917405]	12.9288	7.67313	-0.752696	-2.22702	0.00285	0.0336855
ENSMUSG00000029131	Dnajb6	DnaJ (Hsp40) homolog, subfamily B, member 6 [Source:MGI Symbol;Acc:MGI:1344381]	96.8597	57.4777	-0.752893	-2.73765	0.0126	0.100153
ENSMUSG00000019878	Hsf2	heat shock factor 2 [Source:MGI Symbol;Acc:MGI:96239]	5.60599	3.32001	-0.755781	-1.48028	0.0371	0.209918
ENSMUSG00000025995	Wdr75	WD repeat domain 75 [Source:MGI Symbol;Acc:MGI:1920924]	29.5513	17.4983	-0.756004	-1.84217	0.01405	0.108018
ENSMUSG00000022253	Nadk2	NAD kinase 2, mitochondrial [Source:MGI Symbol;Acc:MGI:1915896]	12.8109	7.57325	-0.758393	-2.00431	0.00475	0.049314
ENSMUSG00000055639	Dach1	dachshund 1 (Drosophila) [Source:MGI Symbol;Acc:MGI:1277991]	8.99769	5.31219	-0.760249	-2.06475	0.0058	0.0569754
ENSMUSG00000044447	Dock5	dedicator of cytokinesis 5 [Source:MGI Symbol;Acc:MGI:2652871]	7.16066	4.22693	-0.760484	-2.23872	0.002	0.0256642
ENSMUSG00000035958	Tdp2	tyrosyl-DNA phosphodiesterase 2 [Source:MGI Symbol;Acc:MGI:1860486]	25.6329	15.1239	-0.761165	-1.54106	0.0278	0.173465
ENSMUSG00000024817	Uhrf2	ubiquitin-like, containing PHD and RING finger domains 2 [Source:MGI Symbol;Acc:MGI:1923718]	33.3602	19.6503	-0.763581	-1.43889	0.0405	0.222372
ENSMUSG00000081715	Rps11-ps3	ribosomal protein S11, pseudogene 3 [Source:MGI Symbol;Acc:MGI:3649802]	55.6144	32.7301	-0.76484	-2.69266	0.0296	0.180484
ENSMUSG00000027496	Aurka	aurora kinase A [Source:MGI Symbol;Acc:MGI:894678]	27.3112	16.07	-0.76512	-1.99946	0.0042	0.0451865
ENSMUSG00000082963	Gm12465	predicted gene 12465 [Source:MGI Symbol;Acc:MGI:3649306]	366.576	215.593	-0.765803	-5.89888	0.00585	0.0573791
ENSMUSG00000006731	B4galnt1	beta-1,4-N-acetyl-galactosaminyl transferase 1 [Source:MGI Symbol;Acc:MGI:1342057]	12.0092	7.05467	-0.767485	-1.88811	0.01105	0.0910077
ENSMUSG00000025209	Peo1	progressive external ophthalmoplegia 1 (human) [Source:MGI Symbol;Acc:MGI:2137410]	27.4942	16.1463	-0.767924	-1.47012	0.0358	0.205301
ENSMUSG00000074925	Ptar1	protein prenyltransferase alpha subunit repeat containing 1 [Source:MGI Symbol;Acc:MGI:1921875]	8.50034	4.99116	-0.768146	-1.74847	0.03195	0.190389
ENSMUSG00000003526	Prodh	proline dehydrogenase [Source:MGI Symbol;Acc:MGI:97770]	77.97	45.768	-0.768579	-1.9505	0.01375	0.106463
ENSMUSG00000022325	Pop1	processing of precursor 1, ribonuclease P/MRP family, (S. cerevisiae) [Source:MGI Symbol;Acc:MGI:1914974]	13.6475	8.00742	-0.769227	-1.43921	0.01495	0.112843
ENSMUSG00000047534	Mis18bp1	MIS18 binding protein 1 [Source:MGI Symbol;Acc:MGI:2145099]	23.0305	13.5096	-0.769559	-1.73397	0.01685	0.122802
ENSMUSG00000036819	Jmjd4	jumonji domain containing 4 [Source:MGI Symbol;Acc:MGI:2144404]	9.35548	5.4848	-0.770372	-1.66399	0.0222	0.148783
ENSMUSG00000027997	Casp6	caspase 6 [Source:MGI Symbol;Acc:MGI:1312921]	48.1539	28.1579	-0.774113	-1.78214	0.04375	0.233855
ENSMUSG00000028156	Eif4e	eukaryotic translation initiation factor 4E [Source:MGI Symbol;Acc:MGI:95305]	19.0138	11.1169	-0.774285	-2.13	0.00275	0.0327715
ENSMUSG00000004530	Coro1c	coronin, actin binding protein 1C [Source:MGI Symbol;Acc:MGI:1345964]	135.529	79.1237	-0.776425	-2.22681	0.0158	0.117383
ENSMUSG00000058809	Gm12141	predicted gene 12141 [Source:MGI Symbol;Acc:MGI:3651246]	36.5665	21.3335	-0.777401	-2.12529	0.003	0.0351012
ENSMUSG00000045867	Cradd	CASP2 and RIPK1 domain containing adaptor with death domain [Source:MGI Symbol;Acc:MGI:1336168]	15.7858	9.20837	-0.777613	-1.42167	0.03885	0.216415
ENSMUSG00000021215	Net1	neuroepithelial cell transforming gene 1 [Source:MGI Symbol;Acc:MGI:1927138]	13.8404	8.0637	-0.779375	-2.07975	0.0043	0.0459623
ENSMUSG00000033066	Gas7	growth arrest specific 7 [Source:MGI Symbol;Acc:MGI:1202388]	36.3231	21.1541	-0.779954	-1.81441	0.02665	0.168832
ENSMUSG00000027378	Nphp1	nephronophthisis 1 (juvenile) homolog (human) [Source:MGI Symbol;Acc:MGI:1858233]	28.2393	16.4318	-0.781218	-1.71332	0.045	0.238147
ENSMUSG00000023186	Vwa5a	von Willebrand factor A domain containing 5A [Source:MGI Symbol;Acc:MGI:1915026]	55.79	32.4161	-0.783297	-1.64798	0.01575	0.117098
ENSMUSG00000022016	Akap11	A kinase (PRKA) anchor protein 11 [Source:MGI Symbol;Acc:MGI:2684060]	5.49103	3.18643	-0.785136	-2.146	0.0027	0.0323115
ENSMUSG00000057541	Pus7	pseudouridylate synthase 7 homolog (S. cerevisiae) [Source:MGI Symbol;Acc:MGI:1925947]	29.1713	16.9279	-0.785147	-2.05931	0.00205	0.0261448
ENSMUSG00000039253	Fn3krp	fructosamine 3 kinase related protein [Source:MGI Symbol;Acc:MGI:2679256]	22.0177	12.7588	-0.787171	-2.3456	0.0028	0.0332165
ENSMUSG00000031226	Pbdc1	polysaccharide biosynthesis domain containing 1 [Source:MGI Symbol;Acc:MGI:1914933]	17.7059	10.2601	-0.787177	-1.87637	0.00655	0.0623963
ENSMUSG00000066042	Med18	mediator complex subunit 18 [Source:MGI Symbol;Acc:MGI:1914469]	20.9862	12.157	-0.787648	-1.84099	0.0104	0.0869687
ENSMUSG00000042105	Inpp5f	inositol polyphosphate-5-phosphatase F [Source:MGI Symbol;Acc:MGI:2141867]	11.0771	6.40691	-0.789883	-1.442	0.0457	0.240468
ENSMUSG00000020644	Id2	inhibitor of DNA binding 2 [Source:MGI Symbol;Acc:MGI:96397]	66.6631	38.3737	-0.79677	-2.65989	0.0021	0.0265862
ENSMUSG00000074497	A430078G23Rik	RIKEN cDNA A430078G23 gene [Source:MGI Symbol;Acc:MGI:2442135]	13.5863	7.81547	-0.797753	-1.3971	0.0489	0.251588
ENSMUSG00000024537	Psmg2	proteasome (prosome, macropain) assembly chaperone 2 [Source:MGI Symbol;Acc:MGI:1922901]	19.827	11.3832	-0.800559	-1.70466	0.01875	0.132149
ENSMUSG00000064127	Med14	mediator complex subunit 14 [Source:MGI Symbol;Acc:MGI:1349442]	17.8885	10.2642	-0.801403	-1.66094	0.01795	0.128168
ENSMUSG00000031568	Rwdd4a	RWD domain containing 4A [Source:MGI Symbol;Acc:MGI:2681000]	17.4938	10.0133	-0.804925	-1.93899	0.04445	0.236295
ENSMUSG00000078435	AU041133	expressed sequence AU041133 [Source:MGI Symbol;Acc:MGI:2143755]	8.10245	4.63341	-0.806282	-1.66955	0.049	0.251901
ENSMUSG00000042275	Pelo	pelota homolog (Drosophila) [Source:MGI Symbol;Acc:MGI:2145154]	12.0496	6.88227	-0.808032	-1.44574	0.04245	0.229556
ENSMUSG00000046245	Pilra	paired immunoglobin-like type 2 receptor alpha [Source:MGI Symbol;Acc:MGI:2450529]	15.7705	9.00597	-0.808275	-1.52371	0.04975	0.254318
ENSMUSG00000051185	Fam174a	family with sequence similarity 174, member A [Source:MGI Symbol;Acc:MGI:1914948]	5.13857	2.93171	-0.809626	-1.5716	0.0492	0.252508
ENSMUSG00000040612	Ildr2	immunoglobulin-like domain containing receptor 2 [Source:MGI Symbol;Acc:MGI:1196370]	10.1165	5.77027	-0.809995	-1.78319	0.01115	0.091597
ENSMUSG00000036622	Atp13a2	ATPase type 13A2 [Source:MGI Symbol;Acc:MGI:1922022]	247.792	141.299	-0.810384	-1.98482	0.02075	0.14213
ENSMUSG00000028840	Zfp593	zinc finger protein 593 [Source:MGI Symbol;Acc:MGI:1915290]	13.7901	7.85851	-0.811309	-1.80683	0.01135	0.0928096
ENSMUSG00000022013	Dnajc15	DnaJ (Hsp40) homolog, subfamily C, member 15 [Source:MGI Symbol;Acc:MGI:1913398]	35.2523	20.0664	-0.812941	-2.42088	0.02195	0.14761
ENSMUSG00000022545	Ercc4	excision repair cross-complementing rodent repair deficiency, complementation group 4 [Source:MGI Symbol;Acc:MGI:1354163]	8.88003	5.05293	-0.813443	-1.53325	0.02475	0.16041
ENSMUSG00000032411	Tfdp2	transcription factor Dp 2 [Source:MGI Symbol;Acc:MGI:107167]	29.5684	16.7729	-0.817929	-2.13423	0.00245	0.0299521
ENSMUSG00000021431	Snrnp48	small nuclear ribonucleoprotein 48 (U11/U12) [Source:MGI Symbol;Acc:MGI:1915047]	18.8151	10.6711	-0.818187	-2.26582	0.00585	0.0573791
ENSMUSG00000031355	Arhgap6	Rho GTPase activating protein 6 [Source:MGI Symbol;Acc:MGI:1196332]	66.6565	37.7375	-0.820747	-1.82163	0.02825	0.175223
ENSMUSG00000039065	Fam173b	family with sequence similarity 173, member B [Source:MGI Symbol;Acc:MGI:1915323]	15.7783	8.92478	-0.822057	-1.58127	0.0232	0.153195
ENSMUSG00000005667	Mthfd2	methylenetetrahydrofolate dehydrogenase (NAD+ dependent), methenyltetrahydrofolate cyclohydrolase [Source:MGI Symbol;Acc:MGI:1338850]	77.0003	43.5202	-0.823178	-1.64415	0.01935	0.135221
ENSMUSG00000037814	NA	NA	6.50659	3.67736	-0.82323	-1.39925	0.0476	0.247017
ENSMUSG00000081744	Gm5721	predicted gene 5721 [Source:MGI Symbol;Acc:MGI:3647813]	6.8802	3.8875	-0.823607	-1.65923	0.04385	0.23416
ENSMUSG00000001281	Itgb7	integrin beta 7 [Source:MGI Symbol;Acc:MGI:96616]	32.1567	18.1532	-0.824898	-1.37329	0.0409	0.223874
ENSMUSG00000004661	Arid3b	AT rich interactive domain 3B (BRIGHT-like) [Source:MGI Symbol;Acc:MGI:1930768]	16.8004	9.4812	-0.825352	-1.47383	0.0469	0.244764
ENSMUSG00000021661	Ankra2	ankyrin repeat, family A (RFXANK-like), 2 [Source:MGI Symbol;Acc:MGI:1915808]	20.9641	11.7986	-0.829303	-1.4945	0.02735	0.171548
ENSMUSG00000065050	Gm25704	predicted gene, 25704 [Source:MGI Symbol;Acc:MGI:5455481]	4368.32	2456.85	-0.830268	-25.6129	0.0013	0.0183028
ENSMUSG00000079065	BC005561	cDNA sequence BC005561 [Source:MGI Symbol;Acc:MGI:3040669]	5.27007	2.96288	-0.830824	-2.04065	0.0069	0.0647553
ENSMUSG00000010406	Mrpl52	mitochondrial ribosomal protein L52 [Source:MGI Symbol;Acc:MGI:1916086]	167.43	94.0132	-0.832623	-4.18349	0.00355	0.0398137
ENSMUSG00000025785	Exosc7	exosome component 7 [Source:MGI Symbol;Acc:MGI:1913696]	49.5367	27.7717	-0.83488	-2.21189	0.0026	0.0313638
ENSMUSG00000037960	1110007C09Rik	RIKEN cDNA 1110007C09 gene [Source:MGI Symbol;Acc:MGI:1915730]	65.3561	36.6197	-0.835702	-2.16456	0.00245	0.0299521
ENSMUSG00000033222	Ttf2	transcription termination factor, RNA polymerase II [Source:MGI Symbol;Acc:MGI:1921294]	14.3654	8.04051	-0.837234	-1.72706	0.0165	0.121136
ENSMUSG00000081583	Gm14769	predicted gene 14769 [Source:MGI Symbol;Acc:MGI:3708088]	61.8737	34.5896	-0.838986	-1.64853	0.0212	0.144181
ENSMUSG00000011254	Thg1l	tRNA-histidine guanylyltransferase 1-like (S. cerevisiae) [Source:MGI Symbol;Acc:MGI:1913878]	24.7919	13.8012	-0.845076	-1.59604	0.02745	0.171993
ENSMUSG00000059834	Sclt1	sodium channel and clathrin linker 1 [Source:MGI Symbol;Acc:MGI:1914411]	15.9472	8.87489	-0.845501	-1.77813	0.00975	0.0831526
ENSMUSG00000026848	Tor1b	torsin family 1, member B [Source:MGI Symbol;Acc:MGI:1353605]	25.5213	14.0903	-0.856998	-1.57403	0.0195	0.135961
ENSMUSG00000064380	Gm26448	predicted gene, 26448 [Source:MGI Symbol;Acc:MGI:5456225]	5985.08	3300.51	-0.858682	-10.3819	0.03455	0.200436
ENSMUSG00000031403	Dkc1	dyskeratosis congenita 1, dyskerin [Source:MGI Symbol;Acc:MGI:1861727]	97.7635	53.8988	-0.859042	-2.43673	0.0011	0.015989
ENSMUSG00000050240	Hic2	hypermethylated in cancer 2 [Source:MGI Symbol;Acc:MGI:1929869]	5.79674	3.19308	-0.860295	-1.85824	0.00815	0.073014
ENSMUSG00000071708	Sms	spermine synthase [Source:MGI Symbol;Acc:MGI:109490]	24.1546	13.2785	-0.863211	-1.85056	0.0254	0.163293
ENSMUSG00000020180	Snrpd3	small nuclear ribonucleoprotein D3 [Source:MGI Symbol;Acc:MGI:1914582]	56.3491	30.9006	-0.866759	-2.96146	0.00735	0.0677225
ENSMUSG00000083689	Gm14094	predicted gene 14094 [Source:MGI Symbol;Acc:MGI:3651963]	57.5476	31.5343	-0.867831	-2.97699	0.00555	0.0552318
ENSMUSG00000047407	Tgif1	TGFB-induced factor homeobox 1 [Source:MGI Symbol;Acc:MGI:1194497]	62.6302	34.3096	-0.868247	-1.9566	0.0153	0.114655
ENSMUSG00000006732	Mettl1	methyltransferase like 1 [Source:MGI Symbol;Acc:MGI:1339986]	33.0561	18.0679	-0.871492	-1.9823	0.005	0.0512115
ENSMUSG00000024640	Psat1	phosphoserine aminotransferase 1 [Source:MGI Symbol;Acc:MGI:2183441]	147.227	80.3271	-0.874082	-2.30741	0.0042	0.0451865
ENSMUSG00000022671	Mzt2	mitotic spindle organizing protein 2 [Source:MGI Symbol;Acc:MGI:1922845]	15.3316	8.34862	-0.876901	-1.45416	0.03645	0.207367
ENSMUSG00000042595	Fam199x	family with sequence similarity 199, X-linked [Source:MGI Symbol;Acc:MGI:2384304]	6.53604	3.55403	-0.878961	-2.47098	0.00105	0.0153949
ENSMUSG00000041431	Ccnb1	cyclin B1 [Source:MGI Symbol;Acc:MGI:88302]	24.0509	13.0713	-0.879687	-2.06234	0.0138	0.106663
ENSMUSG00000065881	Gm22866	predicted gene, 22866 [Source:MGI Symbol;Acc:MGI:5452643]	632.307	342.949	-0.88263	-15.3386	0.0315	0.188516
ENSMUSG00000020657	Dnajc27	DnaJ (Hsp40) homolog, subfamily C, member 27 [Source:MGI Symbol;Acc:MGI:2443036]	3.65841	1.98415	-0.882698	-1.6338	0.02375	0.155724
ENSMUSG00000004996	Mri1	methylthioribose-1-phosphate isomerase homolog (S. cerevisiae) [Source:MGI Symbol;Acc:MGI:1915123]	27.3386	14.8268	-0.882728	-2.01205	0.0139	0.107167
ENSMUSG00000077323	Rnu11	U11 small nuclear RNA [Source:MGI Symbol;Acc:MGI:2148804]	1598.65	866.846	-0.883009	-31.8833	0.0336	0.196713
ENSMUSG00000055612	Cdca7	cell division cycle associated 7 [Source:MGI Symbol;Acc:MGI:1914203]	94.5466	51.0478	-0.889176	-2.73364	0.00305	0.0355454
ENSMUSG00000034867	Ankrd27	ankyrin repeat domain 27 (VPS9 domain) [Source:MGI Symbol;Acc:MGI:2444103]	50.0676	26.9695	-0.892549	-2.78538	5e-05	0.00118274
ENSMUSG00000058715	Fcer1g	Fc receptor, IgE, high affinity I, gamma polypeptide [Source:MGI Symbol;Acc:MGI:95496]	1543.36	830.595	-0.893861	-2.57412	0.00025	0.00475732
ENSMUSG00000050323	Ndufaf6	NADH dehydrogenase (ubiquinone) complex I, assembly factor 6 [Source:MGI Symbol;Acc:MGI:1924197]	45.6005	24.5333	-0.894308	-2.25756	0.03855	0.21532
ENSMUSG00000022021	Diap3	diaphanous homolog 3 (Drosophila) [Source:MGI Symbol;Acc:MGI:1927222]	61.6503	33.1247	-0.8962	-1.41208	0.0392	0.217714
ENSMUSG00000062169	Cnih4	cornichon homolog 4 (Drosophila) [Source:MGI Symbol;Acc:MGI:1925828]	60.4533	32.4603	-0.897144	-1.83533	0.00985	0.0837132
ENSMUSG00000069833	Ahnak	AHNAK nucleoprotein (desmoyokin) [Source:MGI Symbol;Acc:MGI:1316648]	102.607	55.0884	-0.897309	-1.59106	0.02755	0.172391
ENSMUSG00000041491	Cep78	centrosomal protein 78 [Source:MGI Symbol;Acc:MGI:1924386]	13.4589	7.21622	-0.899241	-2.40679	0.0019	0.0246669
ENSMUSG00000024620	Pdgfrb	platelet derived growth factor receptor, beta polypeptide [Source:MGI Symbol;Acc:MGI:97531]	25.4545	13.643	-0.899756	-2.73208	0.0001	0.00218189
ENSMUSG00000023031	Cela1	chymotrypsin-like elastase family, member 1 [Source:MGI Symbol;Acc:MGI:95314]	20.5001	10.981	-0.900624	-2.33006	0.00985	0.0837132
ENSMUSG00000020029	Nudt4	nudix (nucleoside diphosphate linked moiety X)-type motif 4 [Source:MGI Symbol;Acc:MGI:1918457]	4.39422	2.35034	-0.902737	-1.84823	0.01825	0.129709
ENSMUSG00000032740	Ccdc88a	coiled coil domain containing 88A [Source:MGI Symbol;Acc:MGI:1925177]	15.6164	8.34957	-0.903286	-1.40678	0.04315	0.231802
ENSMUSG00000019948	Actr6	ARP6 actin-related protein 6 [Source:MGI Symbol;Acc:MGI:1914269]	6.44817	3.44604	-0.903949	-1.73144	0.03465	0.200786
ENSMUSG00000075391	Gm13443	predicted gene 13443 [Source:MGI Symbol;Acc:MGI:3649615]	33.9178	18.1099	-0.905264	-2.62383	0.024	0.157014
ENSMUSG00000026974	Zmynd19	zinc finger, MYND domain containing 19 [Source:MGI Symbol;Acc:MGI:1914437]	18.29	9.7544	-0.90693	-1.79515	0.01095	0.090447
ENSMUSG00000024800	Rpp30	ribonuclease P/MRP 30 subunit [Source:MGI Symbol;Acc:MGI:1859683]	9.92616	5.29133	-0.907605	-1.87152	0.03445	0.199987
ENSMUSG00000002346	Slc25a42	solute carrier family 25, member 42 [Source:MGI Symbol;Acc:MGI:1920345]	3.43529	1.82807	-0.91011	-1.38387	0.04075	0.223294
ENSMUSG00000064945	Rny3	RNA, Y3 small cytoplasmic (associated with Ro protein) [Source:MGI Symbol;Acc:MGI:107304]	40889.7	21752.4	-0.910563	-123.521	0.00025	0.00475732
ENSMUSG00000000673	Haao	3-hydroxyanthranilate 3,4-dioxygenase [Source:MGI Symbol;Acc:MGI:1349444]	21.7475	11.5535	-0.912529	-2.44109	0.0062	0.0598182
ENSMUSG00000083681	Gm6640	predicted gene 6640 [Source:MGI Symbol;Acc:MGI:3646353]	11.0521	5.86911	-0.91311	-2.07066	0.0132	0.103608
ENSMUSG00000020196	Cabin1	calcineurin binding protein 1 [Source:MGI Symbol;Acc:MGI:1298375]	9.85797	5.23378	-0.913436	-1.92451	0.0045	0.0474345
ENSMUSG00000007617	Homer1	homer homolog 1 (Drosophila) [Source:MGI Symbol;Acc:MGI:1347345]	11.3986	6.05064	-0.913704	-1.57214	0.0062	0.0598182
ENSMUSG00000038352	Arl5c	ADP-ribosylation factor-like 5C [Source:MGI Symbol;Acc:MGI:3028577]	52.2234	27.6906	-0.915298	-2.26463	0.0021	0.0265862
ENSMUSG00000035158	Mitf	microphthalmia-associated transcription factor [Source:MGI Symbol;Acc:MGI:104554]	714.225	378.686	-0.915374	-10.1389	0.03345	0.196273
ENSMUSG00000000562	Adora3	adenosine A3 receptor [Source:MGI Symbol;Acc:MGI:104847]	33.4884	17.7443	-0.916307	-2.58196	0.0004	0.00702663
ENSMUSG00000020471	Pold2	polymerase (DNA directed), delta 2, regulatory subunit [Source:MGI Symbol;Acc:MGI:1097163]	130.781	69.1291	-0.91979	-1.52285	0.03045	0.184082
ENSMUSG00000081669	Npm3-ps1	nucleoplasmin 3, pseudogene 1 [Source:MGI Symbol;Acc:MGI:894683]	32.2347	17.0221	-0.921205	-2.63871	0.02655	0.168409
ENSMUSG00000022186	Oxct1	3-oxoacid CoA transferase 1 [Source:MGI Symbol;Acc:MGI:1914291]	157.717	83.1884	-0.922889	-1.70167	0.0143	0.109288
ENSMUSG00000050697	Prkaa1	protein kinase, AMP-activated, alpha 1 catalytic subunit [Source:MGI Symbol;Acc:MGI:2145955]	6.15378	3.24334	-0.923992	-1.77442	0.019	0.133367
ENSMUSG00000023927	Satb1	special AT-rich sequence binding protein 1 [Source:MGI Symbol;Acc:MGI:105084]	13.3078	7.01295	-0.924174	-1.19197	0.02545	0.163525
ENSMUSG00000088252	Snord13	small nucleolar RNA, C/D box 13 [Source:MGI Symbol;Acc:MGI:3819521]	12642.5	6653.08	-0.926192	-100.547	0.0029	0.0341739
ENSMUSG00000054115	Skp2	S-phase kinase-associated protein 2 (p45) [Source:MGI Symbol;Acc:MGI:1351663]	7.73417	4.06356	-0.928502	-2.04163	0.0052	0.0526811
ENSMUSG00000039747	Orai2	ORAI calcium release-activated calcium modulator 2 [Source:MGI Symbol;Acc:MGI:2443195]	13.7661	7.21783	-0.931483	-2.39429	0.001	0.0148089
ENSMUSG00000039345	Mettl22	methyltransferase like 22 [Source:MGI Symbol;Acc:MGI:2384301]	19.2768	10.0949	-0.933241	-1.64581	0.03965	0.219285
ENSMUSG00000056770	Setd3	SET domain containing 3 [Source:MGI Symbol;Acc:MGI:1289184]	51.0089	26.6898	-0.93446	-2.47076	0.0058	0.0569754
ENSMUSG00000083890	Gm15703	predicted gene 15703 [Source:MGI Symbol;Acc:MGI:3783143]	11.9121	6.22045	-0.937335	-1.92385	0.03825	0.214167
ENSMUSG00000090433	NA	NA	4.84285	2.52801	-0.937854	-1.81483	0.01255	0.0999682
ENSMUSG00000022070	Bora	bora, aurora kinase A activator [Source:MGI Symbol;Acc:MGI:1924994]	20.4258	10.653	-0.939126	-2.73908	0.00045	0.00777578
ENSMUSG00000037851	Iars	isoleucine-tRNA synthetase [Source:MGI Symbol;Acc:MGI:2145219]	70.4023	36.694	-0.940079	-1.54405	0.0335	0.196387
ENSMUSG00000033059	Pygb	brain glycogen phosphorylase [Source:MGI Symbol;Acc:MGI:97828]	13.4087	6.9846	-0.94092	-1.49206	0.02205	0.147959
ENSMUSG00000034379	Wdr5b	WD repeat domain 5B [Source:MGI Symbol;Acc:MGI:1916794]	5.3352	2.7743	-0.943416	-1.70575	0.03855	0.21532
ENSMUSG00000069309	Hist1h2an	histone cluster 1, H2an [Source:MGI Symbol;Acc:MGI:2448300]	556.594	289.253	-0.944293	-5.86287	0.00015	0.00309101
ENSMUSG00000042680	Garem	GRB2 associated, regulator of MAPK1 [Source:MGI Symbol;Acc:MGI:2685790]	6.61423	3.43451	-0.945471	-2.38306	0.0019	0.0246669
ENSMUSG00000028044	Cks1b	CDC28 protein kinase 1b [Source:MGI Symbol;Acc:MGI:1889208]	70.658	36.6802	-0.945849	-1.77536	0.01085	0.089883
ENSMUSG00000022180	Slc7a8	solute carrier family 7 (cationic amino acid transporter, y+ system), member 8 [Source:MGI Symbol;Acc:MGI:1355323]	31.6274	16.3951	-0.947904	-3.02235	5e-05	0.00118274
ENSMUSG00000036898	Zfp157	zinc finger protein 157 [Source:MGI Symbol;Acc:MGI:1919404]	7.89269	4.09056	-0.948218	-1.5286	0.0143	0.109288
ENSMUSG00000021286	Zfyve21	zinc finger, FYVE domain containing 21 [Source:MGI Symbol;Acc:MGI:1915770]	6.89465	3.57231	-0.948621	-1.73621	0.04035	0.221754
ENSMUSG00000050555	Hyls1	hydrolethalus syndrome 1 [Source:MGI Symbol;Acc:MGI:1924082]	9.91901	5.128	-0.951798	-1.72004	0.0202	0.13951
ENSMUSG00000022034	Esco2	establishment of cohesion 1 homolog 2 (S. cerevisiae) [Source:MGI Symbol;Acc:MGI:1919238]	26.2524	13.5712	-0.951903	-1.99443	0.00665	0.0630944
ENSMUSG00000038893	Fam117a	family with sequence similarity 117, member A [Source:MGI Symbol;Acc:MGI:2144564]	40.4903	20.897	-0.954282	-1.70042	0.0453	0.239252
ENSMUSG00000009828	Ick	intestinal cell kinase [Source:MGI Symbol;Acc:MGI:1934157]	9.7535	5.02952	-0.955499	-1.66756	0.0231	0.152748
ENSMUSG00000007415	Gatad1	GATA zinc finger domain containing 1 [Source:MGI Symbol;Acc:MGI:1914460]	74.9738	38.5705	-0.958889	-2.34096	0.0008	0.0123533
ENSMUSG00000030654	Arl6ip1	ADP-ribosylation factor-like 6 interacting protein 1 [Source:MGI Symbol;Acc:MGI:1858943]	349.756	179.866	-0.959423	-3.17414	5e-05	0.00118274
ENSMUSG00000040785	Ttc3	tetratricopeptide repeat domain 3 [Source:MGI Symbol;Acc:MGI:1276539]	173.9	89.29	-0.961689	-1.51242	0.0209	0.14273
ENSMUSG00000030722	Nfatc2ip	nuclear factor of activated T cells, cytoplasmic, calcineurin dependent 2 interacting protein [Source:MGI Symbol;Acc:MGI:1329015]	6.41348	3.28801	-0.963895	-1.15317	0.03035	0.183697
ENSMUSG00000032041	Tirap	toll-interleukin 1 receptor (TIR) domain-containing adaptor protein [Source:MGI Symbol;Acc:MGI:2152213]	4.74716	2.43111	-0.96545	-1.61683	0.02395	0.156745
ENSMUSG00000031808	Slc27a1	solute carrier family 27 (fatty acid transporter), member 1 [Source:MGI Symbol;Acc:MGI:1347098]	11.6554	5.95867	-0.967941	-2.48521	0.002	0.0256642
ENSMUSG00000033825	Tpsb2	tryptase beta 2 [Source:MGI Symbol;Acc:MGI:96942]	103.105	52.5933	-0.971158	-2.61735	0.00025	0.00475732
ENSMUSG00000023088	Abcc1	ATP-binding cassette, sub-family C (CFTR/MRP), member 1 [Source:MGI Symbol;Acc:MGI:102676]	70.7979	36.0922	-0.972019	-2.24812	0.0146	0.110922
ENSMUSG00000045349	Sh2d5	SH2 domain containing 5 [Source:MGI Symbol;Acc:MGI:2446215]	25.6576	13.0611	-0.974111	-2.10686	0.0097	0.0828259
ENSMUSG00000090460	Gm17511	predicted gene, 17511 [Source:MGI Symbol;Acc:MGI:4937145]	31.0401	15.8009	-0.97413	-2.70447	0.02945	0.179879
ENSMUSG00000005370	Msh6	mutS homolog 6 (E. coli) [Source:MGI Symbol;Acc:MGI:1343961]	35.5822	18.0227	-0.981339	-2.87736	0.00015	0.00309101
ENSMUSG00000036202	Rif1	Rap1 interacting factor 1 homolog (yeast) [Source:MGI Symbol;Acc:MGI:1098622]	29.6451	15.015	-0.981387	-2.09348	0.0137	0.10618
ENSMUSG00000057886	Gm6984	predicted gene 6984 [Source:MGI Symbol;Acc:MGI:3646710]	5.25673	2.65674	-0.98451	-1.73104	0.0406	0.222696
ENSMUSG00000075032	NA	NA	190.096	95.9194	-0.98683	-4.63575	0.00015	0.00309101
ENSMUSG00000003810	Mast2	microtubule associated serine/threonine kinase 2 [Source:MGI Symbol;Acc:MGI:894676]	92.4343	46.352	-0.995798	-3.21275	0.0009	0.0136184
ENSMUSG00000028381	Ugcg	UDP-glucose ceramide glucosyltransferase [Source:MGI Symbol;Acc:MGI:1332243]	115.13	57.7051	-0.996496	-1.65837	0.01495	0.112843
ENSMUSG00000031834	Pik3r2	phosphatidylinositol 3-kinase, regulatory subunit, polypeptide 2 (p85 beta) [Source:MGI Symbol;Acc:MGI:1098772]	31.1066	15.5697	-0.998481	-2.33145	0.006	0.0583655
ENSMUSG00000039824	Myl6b	myosin, light polypeptide 6B [Source:MGI Symbol;Acc:MGI:1917789]	12.8504	6.42637	-0.999742	-2.13816	0.0213	0.144625
ENSMUSG00000032883	Acsl3	acyl-CoA synthetase long-chain family member 3 [Source:MGI Symbol;Acc:MGI:1921455]	52.5332	26.2498	-1.00092	-2.14959	0.01445	0.110066
ENSMUSG00000009563	Tor2a	torsin family 2, member A [Source:MGI Symbol;Acc:MGI:1353596]	57.0676	28.4765	-1.0029	-2.58667	0.04845	0.249817
ENSMUSG00000038079	Tmem237	transmembrane protein 237 [Source:MGI Symbol;Acc:MGI:2138365]	11.5511	5.74975	-1.00646	-2.11021	0.0039	0.0427377
ENSMUSG00000039715	Wdr34	WD repeat domain 34 [Source:MGI Symbol;Acc:MGI:1919070]	28.0175	13.9156	-1.00962	-2.1806	0.00045	0.00777578
ENSMUSG00000039987	Phtf2	putative homeodomain transcription factor 2 [Source:MGI Symbol;Acc:MGI:1916020]	177.298	88.0586	-1.00964	-2.45099	0.0041	0.0443802
ENSMUSG00000087153	Gm6483	predicted gene 6483 [Source:MGI Symbol;Acc:MGI:3644574]	34.8786	17.3078	-1.01092	-1.74232	0.0115	0.0936363
ENSMUSG00000061991	Hist1h2af	histone cluster 1, H2af [Source:MGI Symbol;Acc:MGI:2448309]	1733.88	859.683	-1.01212	-6.28386	5e-05	0.00118274
ENSMUSG00000055795	Gm5160	predicted gene 5160 [Source:MGI Symbol;Acc:MGI:3648528]	98.4689	48.8101	-1.01249	-3.91805	0.00175	0.0230747
ENSMUSG00000058454	Dhcr7	7-dehydrocholesterol reductase [Source:MGI Symbol;Acc:MGI:1298378]	24.6412	12.145	-1.0207	-1.87479	0.0049	0.0504572
ENSMUSG00000031264	Btk	Bruton agammaglobulinemia tyrosine kinase [Source:MGI Symbol;Acc:MGI:88216]	24.2248	11.9279	-1.02214	-1.65024	0.01555	0.116013
ENSMUSG00000036452	Arhgap26	Rho GTPase activating protein 26 [Source:MGI Symbol;Acc:MGI:1918552]	59.869	29.4078	-1.02561	-2.03729	0.00245	0.0299521
ENSMUSG00000018509	Cenpv	centromere protein V [Source:MGI Symbol;Acc:MGI:1920389]	73.8895	36.2904	-1.02578	-1.91677	0.00575	0.0565941
ENSMUSG00000034653	Ythdc2	YTH domain containing 2 [Source:MGI Symbol;Acc:MGI:2448561]	3.57185	1.75342	-1.0265	-2.3258	0.00305	0.0355454
ENSMUSG00000039515	Ppp2r4	protein phosphatase 2A activator, regulatory subunit B [Source:MGI Symbol;Acc:MGI:1346006]	576.53	282.329	-1.03002	-7.47839	0.00675	0.0637529
ENSMUSG00000031762	Mt2	metallothionein 2 [Source:MGI Symbol;Acc:MGI:97172]	69.874	34.1862	-1.03134	-3.63955	0.00175	0.0230747
ENSMUSG00000025915	Sgk3	serum/glucocorticoid regulated kinase 3 [Source:MGI Symbol;Acc:MGI:2182368]	35.1251	17.1111	-1.03757	-2.681	0.0001	0.00218189
ENSMUSG00000028152	Tspan5	tetraspanin 5 [Source:MGI Symbol;Acc:MGI:1928096]	199.501	97.0679	-1.03933	-2.44397	0.00035	0.00630302
ENSMUSG00000027394	Ttl	tubulin tyrosine ligase [Source:MGI Symbol;Acc:MGI:1916987]	3.47278	1.68843	-1.0404	-1.44401	0.0247	0.160159
ENSMUSG00000057396	Zfp759	zinc finger protein 759 [Source:MGI Symbol;Acc:MGI:2446280]	6.2143	3.02003	-1.04103	-2.01664	0.00715	0.0665199
ENSMUSG00000091668	Gm8358	predicted gene 8358 [Source:MGI Symbol;Acc:MGI:3648202]	12.7911	6.21444	-1.04144	-2.08052	0.03885	0.216415
ENSMUSG00000022708	Zbtb20	zinc finger and BTB domain containing 20 [Source:MGI Symbol;Acc:MGI:1929213]	41.5588	20.1908	-1.04146	-1.26434	0.0368	0.208754
ENSMUSG00000027955	Fam198b	family with sequence similarity 198, member B [Source:MGI Symbol;Acc:MGI:1915909]	87.1204	42.315	-1.04184	-1.69891	0.03965	0.219285
ENSMUSG00000029090	Gpr125	G protein-coupled receptor 125 [Source:MGI Symbol;Acc:MGI:1917943]	8.31685	4.02981	-1.04533	-2.52521	0.0004	0.00702663
ENSMUSG00000034023	Fancd2	Fanconi anemia, complementation group D2 [Source:MGI Symbol;Acc:MGI:2448480]	22.4249	10.8362	-1.04925	-2.06332	0.01275	0.101084
ENSMUSG00000044252	Osbpl1a	oxysterol binding protein-like 1A [Source:MGI Symbol;Acc:MGI:1927551]	110.146	53.1047	-1.05251	-3.16014	0.0004	0.00702663
ENSMUSG00000028653	Trit1	tRNA isopentenyltransferase 1 [Source:MGI Symbol;Acc:MGI:1914216]	13.114	6.32012	-1.05308	-1.70395	0.01235	0.0987749
ENSMUSG00000071361	Mcpt9	mast cell protease 9 [Source:MGI Symbol;Acc:MGI:1194491]	7.59342	3.65694	-1.05411	-2.16221	0.00915	0.0795388
ENSMUSG00000028683	Eif2b3	eukaryotic translation initiation factor 2B, subunit 3 [Source:MGI Symbol;Acc:MGI:1313286]	25.7469	12.3784	-1.05657	-2.21007	0.0033	0.0376658
ENSMUSG00000065353	Snora73b	small nucleolar RNA, H/ACA box 73b [Source:MGI Symbol;Acc:MGI:4360049]	21115.7	10123.7	-1.06058	-12.9959	0.00865	0.0764112
ENSMUSG00000075752	NA	NA	6918.95	3309.92	-1.06376	-25.1067	5e-05	0.00118274
ENSMUSG00000018362	Kpna2	karyopherin (importin) alpha 2 [Source:MGI Symbol;Acc:MGI:103561]	25.4636	12.174	-1.06463	-1.82741	0.0185	0.130856
ENSMUSG00000021676	Iqgap2	IQ motif containing GTPase activating protein 2 [Source:MGI Symbol;Acc:MGI:2449975]	106.926	50.7981	-1.07376	-3.16747	5e-05	0.00118274
ENSMUSG00000005981	Trap1	TNF receptor-associated protein 1 [Source:MGI Symbol;Acc:MGI:1915265]	67.5865	32.0471	-1.07654	-2.4928	0.0003	0.00553484
ENSMUSG00000030137	Tuba8	tubulin, alpha 8 [Source:MGI Symbol;Acc:MGI:1858225]	24.2329	11.4741	-1.07859	-2.82709	0.0001	0.00218189
ENSMUSG00000003923	Tfam	transcription factor A, mitochondrial [Source:MGI Symbol;Acc:MGI:107810]	71.6935	33.8969	-1.08069	-1.47645	0.04445	0.236295
ENSMUSG00000074802	Gas2l3	growth arrest-specific 2 like 3 [Source:MGI Symbol;Acc:MGI:1918780]	17.5011	8.25105	-1.08479	-3.22826	5e-05	0.00118274
ENSMUSG00000050675	Gp1ba	glycoprotein 1b, alpha polypeptide [Source:MGI Symbol;Acc:MGI:1333744]	7.16485	3.37672	-1.08531	-2.29691	0.00145	0.0199276
ENSMUSG00000025591	Tma16	translation machinery associated 16 homolog (S. cerevisiae) [Source:MGI Symbol;Acc:MGI:1913532]	15.7155	7.38462	-1.08959	-2.28853	0.00145	0.0199276
ENSMUSG00000058392	Rrp1b	ribosomal RNA processing 1 homolog B (S. cerevisiae) [Source:MGI Symbol;Acc:MGI:1919712]	28.5035	13.393	-1.08966	-2.18757	0.00345	0.038945
ENSMUSG00000065175	NA	NA	8305.79	3891.5	-1.09379	-23.2249	0.0104	0.0869687
ENSMUSG00000021094	Dhrs7	dehydrogenase/reductase (SDR family) member 7 [Source:MGI Symbol;Acc:MGI:1913625]	9.04949	4.23755	-1.09461	-2.17194	0.0147	0.111515
ENSMUSG00000060081	Hist1h2aa	histone cluster 1, H2aa [Source:MGI Symbol;Acc:MGI:2448285]	67.9248	31.747	-1.09732	-4.17256	0.0073	0.0674196
ENSMUSG00000034664	Itga2b	integrin alpha 2b [Source:MGI Symbol;Acc:MGI:96601]	337.379	157.674	-1.09743	-2.36285	0.00385	0.042347
ENSMUSG00000014599	Csf1	colony stimulating factor 1 (macrophage) [Source:MGI Symbol;Acc:MGI:1339753]	17.7486	8.24893	-1.10543	-2.05556	0.00395	0.0431056
ENSMUSG00000025813	Homer2	homer homolog 2 (Drosophila) [Source:MGI Symbol;Acc:MGI:1347354]	9.96927	4.63151	-1.10601	-3.22262	5e-05	0.00118274
ENSMUSG00000026694	Mettl13	methyltransferase like 13 [Source:MGI Symbol;Acc:MGI:1918699]	8.16028	3.78035	-1.1101	-1.83955	0.0054	0.0541345
ENSMUSG00000051314	Ffar2	free fatty acid receptor 2 [Source:MGI Symbol;Acc:MGI:2441731]	20.1952	9.32843	-1.1143	-2.70784	0.00025	0.00475732
ENSMUSG00000025213	Kazald1	Kazal-type serine peptidase inhibitor domain 1 [Source:MGI Symbol;Acc:MGI:2147606]	21.6909	9.99563	-1.11772	-2.55887	0.0006	0.009817
ENSMUSG00000084729	Gm24139	predicted gene, 24139 [Source:MGI Symbol;Acc:MGI:5453916]	2257.93	1040.22	-1.11811	-8.83988	0.00045	0.00777578
ENSMUSG00000032352	Lrrc1	leucine rich repeat containing 1 [Source:MGI Symbol;Acc:MGI:2442313]	13.1751	6.05281	-1.12213	-2.03007	0.00435	0.0463429
ENSMUSG00000066530	NA	NA	17.1832	7.87885	-1.12494	-2.64772	0.0034	0.0385464
ENSMUSG00000031736	Crnde	colorectal neoplasia differentially expressed (non-protein coding) [Source:MGI Symbol;Acc:MGI:1918546]	6.23133	2.85437	-1.12637	-1.89128	0.03385	0.197801
ENSMUSG00000015053	Gata2	GATA binding protein 2 [Source:MGI Symbol;Acc:MGI:95662]	42.9993	19.6732	-1.12808	-3.44583	5e-05	0.00118274
ENSMUSG00000028164	Manba	mannosidase, beta A, lysosomal [Source:MGI Symbol;Acc:MGI:88175]	30.0094	13.6709	-1.1343	-2.08927	0.0229	0.151908
ENSMUSG00000005718	Tfap4	transcription factor AP4 [Source:MGI Symbol;Acc:MGI:103239]	7.32049	3.33229	-1.13543	-2.34536	0.00475	0.049314
ENSMUSG00000053641	Dennd4a	DENN/MADD domain containing 4A [Source:MGI Symbol;Acc:MGI:2142979]	21.5158	9.78081	-1.13737	-2.41888	0.0006	0.009817
ENSMUSG00000025086	Trub1	TruB pseudouridine (psi) synthase homolog 1 (E. coli) [Source:MGI Symbol;Acc:MGI:1919383]	3.42924	1.55838	-1.13785	-2.14002	0.00385	0.042347
ENSMUSG00000081752	Gm14680	predicted gene 14680 [Source:MGI Symbol;Acc:MGI:3705601]	22.0076	9.9856	-1.14008	-2.92468	0.00195	0.0252006
ENSMUSG00000040621	Gemin8	gem (nuclear organelle) associated protein 8 [Source:MGI Symbol;Acc:MGI:2384300]	5.49353	2.4868	-1.14344	-1.34724	0.0174	0.125481
ENSMUSG00000031155	Pim2	proviral integration site 2 [Source:MGI Symbol;Acc:MGI:97587]	14.6061	6.60747	-1.1444	-1.79631	0.00445	0.0471318
ENSMUSG00000021643	Serf1	small EDRK-rich factor 1 [Source:MGI Symbol;Acc:MGI:1337114]	19.8177	8.93898	-1.1486	-1.47498	0.019	0.133367
ENSMUSG00000021213	Akr1c13	aldo-keto reductase family 1, member C13 [Source:MGI Symbol;Acc:MGI:1351662]	72.8556	32.804	-1.15117	-2.99702	5e-05	0.00118274
ENSMUSG00000043587	Pxylp1	2-phosphoxylose phosphatase 1 [Source:MGI Symbol;Acc:MGI:2442444]	17.3416	7.79938	-1.15281	-1.21731	0.03235	0.192077
ENSMUSG00000023147	Wrb	tryptophan rich basic protein [Source:MGI Symbol;Acc:MGI:2136882]	13.1069	5.89293	-1.15326	-1.30369	0.02955	0.180257
ENSMUSG00000026688	Mgst3	microsomal glutathione S-transferase 3 [Source:MGI Symbol;Acc:MGI:1913697]	11.2001	5.02347	-1.15676	-2.34755	0.0125	0.099682
ENSMUSG00000032221	Mns1	meiosis-specific nuclear structural protein 1 [Source:MGI Symbol;Acc:MGI:107933]	40.4835	18.1144	-1.16019	-3.62474	5e-05	0.00118274
ENSMUSG00000039787	Cercam	cerebral endothelial cell adhesion molecule [Source:MGI Symbol;Acc:MGI:2139134]	16.8835	7.5357	-1.1638	-2.07748	0.0008	0.0123533
ENSMUSG00000004105	Angptl2	angiopoietin-like 2 [Source:MGI Symbol;Acc:MGI:1347002]	7.23405	3.22509	-1.16546	-1.57402	0.04855	0.25026
ENSMUSG00000022178	Ajuba	ajuba LIM protein [Source:MGI Symbol;Acc:MGI:1341886]	5.31759	2.36572	-1.1685	-2.44036	0.00295	0.0346536
ENSMUSG00000022226	Mcpt2	mast cell protease 2 [Source:MGI Symbol;Acc:MGI:96938]	1988.04	881.031	-1.17408	-3.86847	5e-05	0.00118274
ENSMUSG00000064941	Gm23238	predicted gene, 23238 [Source:MGI Symbol;Acc:MGI:5453015]	7586.05	3360.64	-1.17461	-40.1537	5e-05	0.00118274
ENSMUSG00000074748	Atxn7l3b	ataxin 7-like 3B [Source:MGI Symbol;Acc:MGI:1914971]	22.1493	9.79819	-1.17667	-2.8652	5e-05	0.00118274
ENSMUSG00000025790	Slco3a1	solute carrier organic anion transporter family, member 3a1 [Source:MGI Symbol;Acc:MGI:1351867]	342.395	151.404	-1.17726	-3.49537	0.00015	0.00309101
ENSMUSG00000003992	Ssbp2	single-stranded DNA binding protein 2 [Source:MGI Symbol;Acc:MGI:1914220]	313.595	138.382	-1.18025	-4.74756	5e-05	0.00118274
ENSMUSG00000026858	Fam73b	family with sequence similarity 73, member B [Source:MGI Symbol;Acc:MGI:1922035]	8.10622	3.5768	-1.18036	-1.10436	0.0307	0.185151
ENSMUSG00000021211	Akr1c12	aldo-keto reductase family 1, member C12 [Source:MGI Symbol;Acc:MGI:1351661]	63.7998	28.0402	-1.18605	-3.94718	5e-05	0.00118274
ENSMUSG00000031628	Casp3	caspase 3 [Source:MGI Symbol;Acc:MGI:107739]	165.093	72.504	-1.18715	-4.28017	5e-05	0.00118274
ENSMUSG00000030589	Rasgrp4	RAS guanyl releasing protein 4 [Source:MGI Symbol;Acc:MGI:2386851]	25.1441	11.0022	-1.19243	-2.00854	0.02755	0.172391
ENSMUSG00000048652	Samd13	sterile alpha motif domain containing 13 [Source:MGI Symbol;Acc:MGI:2686498]	11.859	5.17887	-1.19528	-1.73242	0.03545	0.204004
ENSMUSG00000016552	Foxred2	FAD-dependent oxidoreductase domain containing 2 [Source:MGI Symbol;Acc:MGI:106315]	9.83379	4.27242	-1.20269	-2.85913	0.0001	0.00218189
ENSMUSG00000026721	Rabgap1l	RAB GTPase activating protein 1-like [Source:MGI Symbol;Acc:MGI:1352507]	28.8371	12.4954	-1.20653	-2.94322	0.00035	0.00630302
ENSMUSG00000014907	Naf1	nuclear assembly factor 1 homolog (S. cerevisiae) [Source:MGI Symbol;Acc:MGI:2682306]	4.12245	1.78542	-1.20724	-1.99919	0.00615	0.0594735
ENSMUSG00000039449	Prpf18	PRP18 pre-mRNA processing factor 18 homolog (yeast) [Source:MGI Symbol;Acc:MGI:1914479]	25.9491	11.2246	-1.20902	-1.89399	0.0039	0.0427377
ENSMUSG00000064061	Dzip3	DAZ interacting protein 3, zinc finger [Source:MGI Symbol;Acc:MGI:1917433]	8.45486	3.64583	-1.21353	-1.5259	0.015	0.113076
ENSMUSG00000033429	Mcee	methylmalonyl CoA epimerase [Source:MGI Symbol;Acc:MGI:1920974]	10.9337	4.68808	-1.22171	-2.27058	0.02435	0.15863
ENSMUSG00000002104	Rapsn	receptor-associated protein of the synapse [Source:MGI Symbol;Acc:MGI:99422]	30.6348	13.127	-1.22263	-2.63073	0.00145	0.0199276
ENSMUSG00000091562	Gm9581	predicted gene 9581 [Source:MGI Symbol;Acc:MGI:3779989]	3.49592	1.49728	-1.22333	-2.32625	0.00455	0.047805
ENSMUSG00000024446	Rpp21	ribonuclease P 21 subunit [Source:MGI Symbol;Acc:MGI:1914926]	43.4997	18.5817	-1.22712	-2.17102	0.0048	0.0496729
ENSMUSG00000065876	Gm25682	predicted gene, 25682 [Source:MGI Symbol;Acc:MGI:5455459]	5727.92	2438.87	-1.2318	-39.124	5e-05	0.00118274
ENSMUSG00000078768	Zfp566	zinc finger protein 566 [Source:MGI Symbol;Acc:MGI:1919806]	6.244	2.64823	-1.23744	-2.23591	0.0091	0.0792208
ENSMUSG00000022157	Mcpt8	mast cell protease 8 [Source:MGI Symbol;Acc:MGI:1261780]	70.0736	29.6896	-1.23891	-4.18288	0.0001	0.00218189
ENSMUSG00000031256	Cstf2	cleavage stimulation factor, 3' pre-RNA subunit 2 [Source:MGI Symbol;Acc:MGI:1343054]	87.6661	37.0884	-1.24105	-3.26721	0.0011	0.015989
ENSMUSG00000079043	Fastkd5	FAST kinase domains 5 [Source:MGI Symbol;Acc:MGI:2139469]	5.25654	2.21849	-1.24454	-1.65546	0.0434	0.232757
ENSMUSG00000078122	F630028O10Rik	RIKEN cDNA F630028O10 gene [Source:MGI Symbol;Acc:MGI:3641813]	14.9623	6.27644	-1.25331	-3.07608	5e-05	0.00118274
ENSMUSG00000023460	Rab12	RAB12, member RAS oncogene family [Source:MGI Symbol;Acc:MGI:894284]	10.6547	4.46808	-1.25377	-1.87676	0.0041	0.0443802
ENSMUSG00000020397	Med7	mediator complex subunit 7 [Source:MGI Symbol;Acc:MGI:1913463]	20.5679	8.61736	-1.25508	-1.50639	0.01685	0.122802
ENSMUSG00000029217	Tec	tec protein tyrosine kinase [Source:MGI Symbol;Acc:MGI:98662]	94.122	39.3439	-1.25839	-3.57685	5e-05	0.00118274
ENSMUSG00000022228	Zscan26	zinc finger and SCAN domain containing 26 [Source:MGI Symbol;Acc:MGI:3531417]	12.7831	5.33608	-1.26039	-3.1691	5e-05	0.00118274
ENSMUSG00000013033	Lphn1	latrophilin 1 [Source:MGI Symbol;Acc:MGI:1929461]	16.1619	6.7398	-1.26182	-1.55577	0.0289	0.177776
ENSMUSG00000026154	1110058L19Rik	RIKEN cDNA 1110058L19 gene [Source:MGI Symbol;Acc:MGI:1915252]	10.2636	4.26428	-1.26716	-1.30669	0.04755	0.246902
ENSMUSG00000065649	Snora74a	small nucleolar RNA, H/ACA box 74A [Source:MGI Symbol;Acc:MGI:3646921]	2212.18	916.851	-1.27071	-2.38537	0.0009	0.0136184
ENSMUSG00000001128	Cfp	complement factor properdin [Source:MGI Symbol;Acc:MGI:97545]	19.6514	8.1007	-1.27851	-2.34921	0.0008	0.0123533
ENSMUSG00000083793	Gm14274	predicted gene 14274 [Source:MGI Symbol;Acc:MGI:3649603]	14.2117	5.84968	-1.28065	-2.53039	0.02685	0.169553
ENSMUSG00000039199	Zdhhc1	zinc finger, DHHC domain containing 1 [Source:MGI Symbol;Acc:MGI:1918046]	4.08548	1.67133	-1.28951	-2.02605	0.01845	0.130606
ENSMUSG00000028430	Nol6	nucleolar protein family 6 (RNA-associated) [Source:MGI Symbol;Acc:MGI:2140151]	12.3918	5.05751	-1.29288	-1.29857	0.03115	0.187053
ENSMUSG00000061068	Mcpt4	mast cell protease 4 [Source:MGI Symbol;Acc:MGI:96940]	123.668	50.4433	-1.29374	-4.64951	5e-05	0.00118274
ENSMUSG00000038871	Bpgm	2,3-bisphosphoglycerate mutase [Source:MGI Symbol;Acc:MGI:1098242]	20.2763	8.2604	-1.29551	-1.90602	0.0031	0.0359742
ENSMUSG00000039316	Rftn1	raftlin lipid raft linker 1 [Source:MGI Symbol;Acc:MGI:1923688]	30.3108	12.3176	-1.29911	-3.24975	5e-05	0.00118274
ENSMUSG00000064387	Snora73a	small nucleolar RNA, H/ACA box 73a [Source:MGI Symbol;Acc:MGI:4360046]	14475.2	5870.13	-1.30212	-1.89627	0.0134	0.104587
ENSMUSG00000077563	Snora68	small nucleolar RNA, H/ACA box 68 [Source:MGI Symbol;Acc:MGI:2148181]	2697.12	1092.4	-1.30392	-1.78307	0.0186	0.131445
ENSMUSG00000064807	NA	NA	726.155	293.837	-1.30526	-17.0353	0.0002	0.00395567
ENSMUSG00000026389	Steap3	STEAP family member 3 [Source:MGI Symbol;Acc:MGI:1915678]	9.10674	3.68413	-1.30561	-2.66602	0.00035	0.00630302
ENSMUSG00000005533	Igf1r	insulin-like growth factor I receptor [Source:MGI Symbol;Acc:MGI:96433]	16.7515	6.77041	-1.30698	-3.53686	5e-05	0.00118274
ENSMUSG00000032402	Smad3	SMAD family member 3 [Source:MGI Symbol;Acc:MGI:1201674]	35.2747	14.217	-1.31102	-1.51718	0.03305	0.194716
ENSMUSG00000024680	Ms4a2	membrane-spanning 4-domains, subfamily A, member 2 [Source:MGI Symbol;Acc:MGI:95495]	26.3406	10.6129	-1.31147	-2.74061	0.0003	0.00553484
ENSMUSG00000023072	Cep89	centrosomal protein 89 [Source:MGI Symbol;Acc:MGI:1919390]	22.4974	9.0515	-1.31353	-2.40842	0.01225	0.0982413
ENSMUSG00000077611	Gm23946	predicted gene, 23946 [Source:MGI Symbol;Acc:MGI:5453723]	613.17	245.589	-1.32004	-15.646	0.00595	0.0580545
ENSMUSG00000034327	Kctd9	potassium channel tetramerisation domain containing 9 [Source:MGI Symbol;Acc:MGI:2145579]	35.9169	14.3172	-1.32691	-3.10517	0.00555	0.0552318
ENSMUSG00000064594	NA	NA	6172.71	2455.21	-1.33006	-3.66175	5e-05	0.00118274
ENSMUSG00000043067	Dpy19l1	dpy-19-like 1 (C. elegans) [Source:MGI Symbol;Acc:MGI:1915685]	10.722	4.26027	-1.33157	-2.26928	0.0001	0.00218189
ENSMUSG00000005125	Ndrg1	N-myc downstream regulated gene 1 [Source:MGI Symbol;Acc:MGI:1341799]	185.229	73.5741	-1.33204	-1.77997	0.0119	0.0960542
ENSMUSG00000039960	Rhou	ras homolog gene family, member U [Source:MGI Symbol;Acc:MGI:1916831]	16.0288	6.3215	-1.34233	-2.73472	0.0005	0.00846428
ENSMUSG00000075998	NA	NA	116396	45859.3	-1.34375	-59.9515	5e-05	0.00118274
ENSMUSG00000035266	Helq	helicase, POLQ-like [Source:MGI Symbol;Acc:MGI:2176740]	13.4522	5.27761	-1.34989	-1.83401	0.0158	0.117383
ENSMUSG00000050965	Prkca	protein kinase C, alpha [Source:MGI Symbol;Acc:MGI:97595]	238.741	93.523	-1.35205	-2.74613	5e-05	0.00118274
ENSMUSG00000027778	Ift80	intraflagellar transport 80 [Source:MGI Symbol;Acc:MGI:1915509]	4.1757	1.63352	-1.35404	-1.31483	0.00775	0.0704461
ENSMUSG00000026068	Il18rap	interleukin 18 receptor accessory protein [Source:MGI Symbol;Acc:MGI:1338888]	40.8219	15.8919	-1.36105	-2.20069	0.00105	0.0153949
ENSMUSG00000065701	Rny1	RNA, Y1 small cytoplasmic, Ro-associated [Source:MGI Symbol;Acc:MGI:97995]	15191.4	5912.4	-1.36144	-124.142	5e-05	0.00118274
ENSMUSG00000042215	Bag2	BCL2-associated athanogene 2 [Source:MGI Symbol;Acc:MGI:1891254]	12.1325	4.71749	-1.36278	-2.56621	0.00035	0.00630302
ENSMUSG00000052187	Hbb-y	hemoglobin Y, beta-like embryonic chain [Source:MGI Symbol;Acc:MGI:96027]	15.7321	6.10056	-1.36669	-2.77727	0.0138	0.106663
ENSMUSG00000025921	Rdh10	retinol dehydrogenase 10 (all-trans) [Source:MGI Symbol;Acc:MGI:1924238]	3.66575	1.41732	-1.37094	-2.09972	0.00415	0.0447846
ENSMUSG00000031785	Gpr56	G protein-coupled receptor 56 [Source:MGI Symbol;Acc:MGI:1340051]	49.611	19.1804	-1.37103	-4.14498	5e-05	0.00118274
ENSMUSG00000001761	Smo	smoothened homolog (Drosophila) [Source:MGI Symbol;Acc:MGI:108075]	16.7694	6.46988	-1.37402	-3.79965	5e-05	0.00118274
ENSMUSG00000081357	Xlr4e-ps	X-linked lymphocyte-regulated 4E, pseudogene [Source:MGI Symbol;Acc:MGI:3574182]	11.2155	4.31905	-1.37671	-2.37343	0.0351	0.202665
ENSMUSG00000074093	Svip	small VCP/p97-interacting protein [Source:MGI Symbol;Acc:MGI:1922994]	4.71142	1.79914	-1.38885	-2.63576	0.00175	0.0230747
ENSMUSG00000029676	Pot1a	protection of telomeres 1A [Source:MGI Symbol;Acc:MGI:2141503]	20.1042	7.66913	-1.39036	-1.65729	0.0119	0.0960542
ENSMUSG00000058756	Thra	thyroid hormone receptor alpha [Source:MGI Symbol;Acc:MGI:98742]	19.1088	7.26824	-1.39456	-2.47996	0.0006	0.009817
ENSMUSG00000065845	Gm25189	predicted gene, 25189 [Source:MGI Symbol;Acc:MGI:5454966]	5097.49	1927.82	-1.40282	-44.0119	5e-05	0.00118274
ENSMUSG00000062198	2700097O09Rik	RIKEN cDNA 2700097O09 gene [Source:MGI Symbol;Acc:MGI:1919908]	4.80383	1.81299	-1.40582	-1.54549	0.0286	0.176729
ENSMUSG00000024236	Svil	supervillin [Source:MGI Symbol;Acc:MGI:2147319]	217.276	81.6501	-1.412	-3.75907	5e-05	0.00118274
ENSMUSG00000065216	NA	NA	2834.85	1063.18	-1.41488	-3.14935	0.0003	0.00553484
ENSMUSG00000065018	Gm23511	predicted gene, 23511 [Source:MGI Symbol;Acc:MGI:5453288]	7654.74	2841.66	-1.42962	-46.8919	5e-05	0.00118274
ENSMUSG00000020798	Spns3	spinster homolog 3 [Source:MGI Symbol;Acc:MGI:1924827]	19.0011	7.01899	-1.43674	-3.29339	5e-05	0.00118274
ENSMUSG00000025437	Usp33	ubiquitin specific peptidase 33 [Source:MGI Symbol;Acc:MGI:2159711]	19.7281	7.22778	-1.44863	-2.78291	0.0002	0.00395567
ENSMUSG00000030610	Det1	de-etiolated homolog 1 (Arabidopsis) [Source:MGI Symbol;Acc:MGI:1923625]	8.4091	3.07875	-1.4496	-1.99854	0.01605	0.11878
ENSMUSG00000038963	Slco4a1	solute carrier organic anion transporter family, member 4a1 [Source:MGI Symbol;Acc:MGI:1351866]	20.6789	7.54452	-1.45466	-3.29579	5e-05	0.00118274
ENSMUSG00000073609	D2hgdh	D-2-hydroxyglutarate dehydrogenase [Source:MGI Symbol;Acc:MGI:2138209]	8.71201	3.17222	-1.45751	-1.81131	0.0056	0.0555577
ENSMUSG00000026357	Rgs18	regulator of G-protein signaling 18 [Source:MGI Symbol;Acc:MGI:1927498]	59.1413	21.5209	-1.45842	-4.72612	5e-05	0.00118274
ENSMUSG00000021177	Tdp1	tyrosyl-DNA phosphodiesterase 1 [Source:MGI Symbol;Acc:MGI:1920036]	14.5371	5.27044	-1.46375	-1.88222	0.01085	0.089883
ENSMUSG00000048442	Smim5	small integral membrane protein 5 [Source:MGI Symbol;Acc:MGI:1913778]	76.4018	27.5621	-1.47092	-2.36402	0.00245	0.0299521
ENSMUSG00000027478	Dnmt3b	DNA methyltransferase 3B [Source:MGI Symbol;Acc:MGI:1261819]	30.3773	10.9436	-1.4729	-3.41558	5e-05	0.00118274
ENSMUSG00000004748	Mtfp1	mitochondrial fission process 1 [Source:MGI Symbol;Acc:MGI:1916686]	9.06295	3.2523	-1.47852	-1.5274	0.00935	0.080762
ENSMUSG00000028266	Lmo4	LIM domain only 4 [Source:MGI Symbol;Acc:MGI:109360]	59.707	21.3166	-1.48593	-3.40024	5e-05	0.00118274
ENSMUSG00000038764	Ptpn3	protein tyrosine phosphatase, non-receptor type 3 [Source:MGI Symbol;Acc:MGI:105307]	7.73842	2.76065	-1.48703	-1.28356	0.02715	0.170747
ENSMUSG00000026187	Xrcc5	X-ray repair complementing defective repair in Chinese hamster cells 5 [Source:MGI Symbol;Acc:MGI:104517]	3.60171	1.28074	-1.49171	-2.37874	0.00595	0.0580545
ENSMUSG00000064943	Gm23240	predicted gene, 23240 [Source:MGI Symbol;Acc:MGI:5453017]	2773.95	982.785	-1.497	-69.6181	0.0024	0.0294782
ENSMUSG00000071573	Rnls	renalase, FAD-dependent amine oxidase [Source:MGI Symbol;Acc:MGI:1915045]	5.23374	1.85423	-1.49702	-1.9579	0.0097	0.0828259
ENSMUSG00000043811	Rtn4r	reticulon 4 receptor [Source:MGI Symbol;Acc:MGI:2136886]	9.55007	3.37911	-1.49887	-3.14667	0.00065	0.0104659
ENSMUSG00000088059	Mir1949	microRNA 1949 [Source:MGI Symbol;Acc:MGI:3837022]	8460.4	2972.46	-1.50907	-50.2659	0.00025	0.00475732
ENSMUSG00000027115	Kif18a	kinesin family member 18A [Source:MGI Symbol;Acc:MGI:2446977]	8.15284	2.83504	-1.52394	-2.28064	0.00105	0.0153949
ENSMUSG00000091374	NA	NA	7.43224	2.58215	-1.52522	-1.71077	0.0304	0.183858
ENSMUSG00000026181	Ppm1f	protein phosphatase 1F (PP2C domain containing) [Source:MGI Symbol;Acc:MGI:1918464]	47.9868	16.5878	-1.53252	-1.83523	0.0099	0.0840272
ENSMUSG00000056899	Immp2l	IMP2 inner mitochondrial membrane peptidase-like (S. cerevisiae) [Source:MGI Symbol;Acc:MGI:2135611]	46.169	15.9202	-1.53607	-3.23648	0.00085	0.0129727
ENSMUSG00000028927	Padi2	peptidyl arginine deiminase, type II [Source:MGI Symbol;Acc:MGI:1338892]	47.5306	16.3691	-1.53788	-3.42377	0.01685	0.122802
ENSMUSG00000024201	Kdm4b	lysine (K)-specific demethylase 4B [Source:MGI Symbol;Acc:MGI:2442355]	90.4446	30.8624	-1.55118	-6.31445	0.01795	0.128168
ENSMUSG00000030124	Lag3	lymphocyte-activation gene 3 [Source:MGI Symbol;Acc:MGI:106588]	4.96203	1.67551	-1.56633	-1.50005	0.01	0.0846023
ENSMUSG00000064147	Rab44	RAB44, member RAS oncogene family [Source:MGI Symbol;Acc:MGI:3045302]	53.4657	17.951	-1.57455	-3.79904	5e-05	0.00118274
ENSMUSG00000046679	C87436	expressed sequence C87436 [Source:MGI Symbol;Acc:MGI:2141787]	16.6553	5.54713	-1.58617	-2.81736	0.00265	0.0318531
ENSMUSG00000030309	Caprin2	caprin family member 2 [Source:MGI Symbol;Acc:MGI:2448541]	4.84523	1.61243	-1.58732	-1.26365	0.01475	0.111703
ENSMUSG00000063760	Rnf217	ring finger protein 217 [Source:MGI Symbol;Acc:MGI:3610311]	37.0861	12.314	-1.59058	-4.86164	5e-05	0.00118274
ENSMUSG00000028261	Ndufaf4	NADH dehydrogenase (ubiquinone) 1 alpha subcomplex, assembly factor 4 [Source:MGI Symbol;Acc:MGI:1915743]	23.8403	7.9139	-1.59094	-2.02672	0.0016	0.0215378
ENSMUSG00000028063	Lmna	lamin A [Source:MGI Symbol;Acc:MGI:96794]	116.691	38.6551	-1.59396	-4.67213	5e-05	0.00118274
ENSMUSG00000055493	Epm2a	epilepsy, progressive myoclonic epilepsy, type 2 gene alpha [Source:MGI Symbol;Acc:MGI:1341085]	8.56944	2.83618	-1.59525	-1.11577	0.0492	0.252508
ENSMUSG00000081957	Ak3l2-ps	adenylate kinase 3-like 2, pseudogene [Source:MGI Symbol;Acc:MGI:3574349]	8.80044	2.8996	-1.60172	-2.3005	0.0346	0.200644
ENSMUSG00000049744	Arhgap15	Rho GTPase activating protein 15 [Source:MGI Symbol;Acc:MGI:1923367]	1944.64	634.015	-1.61691	-5.37051	5e-05	0.00118274
ENSMUSG00000087292	Gm13832	predicted gene 13832 [Source:MGI Symbol;Acc:MGI:3650708]	22.3737	7.26322	-1.62312	-1.53829	0.0326	0.193093
ENSMUSG00000025746	Il6	interleukin 6 [Source:MGI Symbol;Acc:MGI:96559]	122.389	39.724	-1.62339	-5.73271	5e-05	0.00118274
ENSMUSG00000052949	Rnf157	ring finger protein 157 [Source:MGI Symbol;Acc:MGI:2442484]	24.7053	7.98642	-1.6292	-3.02646	0.00115	0.0165528
ENSMUSG00000021983	Atp8a2	ATPase, aminophospholipid transporter-like, class I, type 8A, member 2 [Source:MGI Symbol;Acc:MGI:1354710]	11.1265	3.56535	-1.64188	-1.81635	0.0216	0.145963
ENSMUSG00000027360	Hdc	histidine decarboxylase [Source:MGI Symbol;Acc:MGI:96062]	91.1482	28.9742	-1.65344	-2.63003	0.0004	0.00702663
ENSMUSG00000027834	Serpini1	serine (or cysteine) peptidase inhibitor, clade I, member 1 [Source:MGI Symbol;Acc:MGI:1194506]	9.28029	2.94877	-1.65406	-1.88188	0.0173	0.124976
ENSMUSG00000041912	Tdrkh	tudor and KH domain containing protein [Source:MGI Symbol;Acc:MGI:1919884]	5.40253	1.69819	-1.66963	-2.70567	0.0011	0.015989
ENSMUSG00000025421	Hdhd2	haloacid dehalogenase-like hydrolase domain containing 2 [Source:MGI Symbol;Acc:MGI:1924237]	88.449	27.6591	-1.67709	-1.90268	0.0045	0.0474345
ENSMUSG00000042155	Klhl23	kelch-like 23 [Source:MGI Symbol;Acc:MGI:2683536]	19.7404	6.15	-1.68249	-2.19473	0.0025	0.0304217
ENSMUSG00000028527	Ak4	adenylate kinase 4 [Source:MGI Symbol;Acc:MGI:87979]	17.0738	5.29054	-1.6903	-2.36432	0.0001	0.00218189
ENSMUSG00000073771	Btbd19	BTB (POZ) domain containing 19 [Source:MGI Symbol;Acc:MGI:1925861]	13.2295	4.07984	-1.69717	-2.24106	0.001	0.0148089
ENSMUSG00000024095	Hnrnpll	heterogeneous nuclear ribonucleoprotein L-like [Source:MGI Symbol;Acc:MGI:1919942]	11.6573	3.58872	-1.6997	-3.79325	5e-05	0.00118274
ENSMUSG00000052889	Prkcb	protein kinase C, beta [Source:MGI Symbol;Acc:MGI:97596]	31.8337	9.7801	-1.70263	-3.71607	5e-05	0.00118274
ENSMUSG00000019851	Perp	PERP, TP53 apoptosis effector [Source:MGI Symbol;Acc:MGI:1929938]	35.4562	10.8888	-1.70319	-4.95385	5e-05	0.00118274
ENSMUSG00000022701	2610015P09Rik	RIKEN cDNA 2610015P09 gene [Source:MGI Symbol;Acc:MGI:1922661]	10.9486	3.35594	-1.70596	-1.74325	0.0246	0.159788
ENSMUSG00000088990	Gm22767	predicted gene, 22767 [Source:MGI Symbol;Acc:MGI:5452544]	2097.79	639.822	-1.71313	-1.67455	0.04805	0.248533
ENSMUSG00000065371	Gm22739	predicted gene, 22739 [Source:MGI Symbol;Acc:MGI:5452516]	14056.9	4233.13	-1.73148	-4.88847	5e-05	0.00118274
ENSMUSG00000039193	Nlrc4	NLR family, CARD domain containing 4 [Source:MGI Symbol;Acc:MGI:3036243]	4.00058	1.18604	-1.75405	-3.1659	0.00075	0.0117554
ENSMUSG00000057234	Mettl15	methyltransferase like 15 [Source:MGI Symbol;Acc:MGI:1924144]	32.2678	9.53886	-1.75821	-2.63963	0.02815	0.174817
ENSMUSG00000073940	Hbb-bt	hemoglobin, beta adult t chain [Source:MGI Symbol;Acc:MGI:5474850]	124.501	36.6566	-1.76401	-6.31642	5e-05	0.00118274
ENSMUSG00000010751	Tnfrsf22	tumor necrosis factor receptor superfamily, member 22 [Source:MGI Symbol;Acc:MGI:1930270]	3.68174	1.08022	-1.76906	-0.901953	0.03225	0.191709
ENSMUSG00000060034	Ctf2	cardiotrophin 2 [Source:MGI Symbol;Acc:MGI:2684607]	13.3181	3.85636	-1.78808	-3.41657	5e-05	0.00118274
ENSMUSG00000064512	Gm22456	predicted gene, 22456 [Source:MGI Symbol;Acc:MGI:5452233]	13207.8	3783.69	-1.80352	-115.238	5e-05	0.00118274
ENSMUSG00000078612	1700024P16Rik	RIKEN cDNA 1700024P16 gene [Source:MGI Symbol;Acc:MGI:2685466]	4.75172	1.36103	-1.80375	-2.80441	0.00065	0.0104659
ENSMUSG00000065045	Gm24046	predicted gene, 24046 [Source:MGI Symbol;Acc:MGI:5453823]	3999.3	1125.71	-1.82892	-47.8209	5e-05	0.00118274
ENSMUSG00000035365	Parpbp	PARP1 binding protein [Source:MGI Symbol;Acc:MGI:1922567]	6.67018	1.8316	-1.86462	-1.29139	0.00955	0.0818806
ENSMUSG00000029446	Psph	phosphoserine phosphatase [Source:MGI Symbol;Acc:MGI:97788]	18.1663	4.92122	-1.88418	-2.2337	0.00185	0.024155
ENSMUSG00000064605	Gm22220	predicted gene, 22220 [Source:MGI Symbol;Acc:MGI:5451997]	3440.85	932.06	-1.88427	-58.4393	5e-05	0.00118274
ENSMUSG00000053101	Gpr141	G protein-coupled receptor 141 [Source:MGI Symbol;Acc:MGI:2672983]	73.545	19.9167	-1.88465	-6.07915	5e-05	0.00118274
ENSMUSG00000044339	Alkbh2	alkB, alkylation repair homolog 2 (E. coli) [Source:MGI Symbol;Acc:MGI:2141032]	4.94957	1.33747	-1.8878	-1.14167	0.03255	0.192893
ENSMUSG00000003541	Ier3	immediate early response 3 [Source:MGI Symbol;Acc:MGI:104814]	26.1287	7.04513	-1.89094	-4.48314	5e-05	0.00118274
ENSMUSG00000060227	Casc4	cancer susceptibility candidate 4 [Source:MGI Symbol;Acc:MGI:2443129]	3.87717	1.02879	-1.91405	-1.30302	0.0128	0.101356
ENSMUSG00000036676	Tmtc3	transmembrane and tetratricopeptide repeat containing 3 [Source:MGI Symbol;Acc:MGI:3036255]	7.06394	1.86208	-1.92356	-1.14915	0.0288	0.177392
ENSMUSG00000034361	Cpne2	copine II [Source:MGI Symbol;Acc:MGI:2387578]	26.7344	7.04109	-1.92483	-3.17384	0.0001	0.00218189
ENSMUSG00000065308	NA	NA	766.853	201.299	-1.92961	-32.483	0.00155	0.0210045
ENSMUSG00000020647	Ncoa1	nuclear receptor coactivator 1 [Source:MGI Symbol;Acc:MGI:1276523]	5.71045	1.48463	-1.9435	-4.54428	5e-05	0.00118274
ENSMUSG00000037336	Mfsd2b	major facilitator superfamily domain containing 2B [Source:MGI Symbol;Acc:MGI:3583946]	13.6193	3.53544	-1.94569	-2.68073	5e-05	0.00118274
ENSMUSG00000039911	Spsb1	splA/ryanodine receptor domain and SOCS box containing 1 [Source:MGI Symbol;Acc:MGI:1921896]	6.73958	1.74498	-1.94945	-0.538108	0.0226	0.150467
ENSMUSG00000039512	Uhrf1bp1	UHRF1 (ICBP90) binding protein 1 [Source:MGI Symbol;Acc:MGI:3041238]	18.4385	4.75579	-1.95497	-2.44833	0.00295	0.0346536
ENSMUSG00000024867	Pip5k1b	phosphatidylinositol-4-phosphate 5-kinase, type 1 beta [Source:MGI Symbol;Acc:MGI:107930]	19.7376	5.00331	-1.97999	-2.63076	0.0042	0.0451865
ENSMUSG00000026411	Tmem9	transmembrane protein 9 [Source:MGI Symbol;Acc:MGI:1913491]	4.65778	1.17398	-1.98824	-1.15694	0.02495	0.16119
ENSMUSG00000032487	Ptgs2	prostaglandin-endoperoxide synthase 2 [Source:MGI Symbol;Acc:MGI:97798]	4.8038	1.20288	-1.99768	-3.72374	5e-05	0.00118274
ENSMUSG00000042797	Aqp11	aquaporin 11 [Source:MGI Symbol;Acc:MGI:1913583]	11.8709	2.93361	-2.01668	-2.92748	0.00115	0.0165528
ENSMUSG00000043252	Tmem64	transmembrane protein 64 [Source:MGI Symbol;Acc:MGI:2140359]	8.7508	2.15495	-2.02176	-4.59621	5e-05	0.00118274
ENSMUSG00000037679	10002	inverted formin, FH2 and WH2 domain containing [Source:MGI Symbol;Acc:MGI:1917685]	3.40983	0.830002	-2.03851	-3.24247	0.0004	0.00702663
ENSMUSG00000022723	Crybg3	beta-gamma crystallin domain containing 3 [Source:MGI Symbol;Acc:MGI:2676311]	7.83915	1.9019	-2.04325	-1.72183	0.0027	0.0323115
ENSMUSG00000075779	NA	NA	79043.3	18833.5	-2.06934	-96.962	5e-05	0.00118274
ENSMUSG00000036278	Macrod1	MACRO domain containing 1 [Source:MGI Symbol;Acc:MGI:2147583]	28.2186	6.68903	-2.07677	-4.46818	5e-05	0.00118274
ENSMUSG00000026585	Kifap3	kinesin-associated protein 3 [Source:MGI Symbol;Acc:MGI:107566]	15.8909	3.74733	-2.08426	-5.10505	5e-05	0.00118274
ENSMUSG00000032323	Cyp11a1	cytochrome P450, family 11, subfamily a, polypeptide 1 [Source:MGI Symbol;Acc:MGI:88582]	50.5812	11.8464	-2.09415	-6.1656	5e-05	0.00118274
ENSMUSG00000020323	Prss57	protease, serine 57 [Source:MGI Symbol;Acc:MGI:1920356]	7.1347	1.63998	-2.12118	-1.40999	0.01045	0.0873043
ENSMUSG00000086322	E130218I03Rik	RIKEN cDNA E130218I03 gene [Source:MGI Symbol;Acc:MGI:3528958]	4.85284	1.1096	-2.12879	-0.681333	0.0378	0.212487
ENSMUSG00000087819	Gm25117	predicted gene, 25117 [Source:MGI Symbol;Acc:MGI:5454894]	4873.9	1114.19	-2.12909	-2.18955	0.0113	0.0925396
ENSMUSG00000040283	Btnl9	butyrophilin-like 9 [Source:MGI Symbol;Acc:MGI:2442439]	3.41413	0.768774	-2.15089	-1.01668	0.0038	0.0419272
ENSMUSG00000052217	Hbb-bh1	hemoglobin Z, beta-like embryonic chain [Source:MGI Symbol;Acc:MGI:96024]	8.30949	1.87077	-2.15113	-1.44877	0.0338	0.197623
ENSMUSG00000083411	Rpl30-ps10	ribosomal protein L30, pseudogene 10 [Source:MGI Symbol;Acc:MGI:3646270]	21.3131	4.74964	-2.16585	-1.79894	0.01425	0.109023
ENSMUSG00000026070	Il18r1	interleukin 18 receptor 1 [Source:MGI Symbol;Acc:MGI:105383]	3.94404	0.878883	-2.16593	-1.93501	0.00395	0.0431056
ENSMUSG00000064105	Cnnm2	cyclin M2 [Source:MGI Symbol;Acc:MGI:2151054]	6.17193	1.36427	-2.17759	-3.76532	5e-05	0.00118274
ENSMUSG00000028758	Kif17	kinesin family member 17 [Source:MGI Symbol;Acc:MGI:1098229]	6.59919	1.45858	-2.17772	-1.45667	0.0138	0.106663
ENSMUSG00000084956	Gm16194	predicted gene 16194 [Source:MGI Symbol;Acc:MGI:3801773]	139.452	30.8187	-2.17789	-4.05912	5e-05	0.00118274
ENSMUSG00000040428	Plekha4	pleckstrin homology domain containing, family A (phosphoinositide binding specific) member 4 [Source:MGI Symbol;Acc:MGI:1916467]	3.49597	0.769907	-2.18294	-0.709179	0.0479	0.247865
ENSMUSG00000038172	Ttc39b	tetratricopeptide repeat domain 39B [Source:MGI Symbol;Acc:MGI:1917113]	5.51163	1.21203	-2.18505	-1.28989	0.0128	0.101356
ENSMUSG00000052632	Asap2	ArfGAP with SH3 domain, ankyrin repeat and PH domain 2 [Source:MGI Symbol;Acc:MGI:2685438]	4.91386	1.07414	-2.19367	-2.98133	0.0005	0.00846428
ENSMUSG00000037860	Aim2	absent in melanoma 2 [Source:MGI Symbol;Acc:MGI:2686159]	7.54292	1.63931	-2.20204	-1.4506	0.02485	0.160749
ENSMUSG00000030774	Pak1	p21 protein (Cdc42/Rac)-activated kinase 1 [Source:MGI Symbol;Acc:MGI:1339975]	41.878	9.05141	-2.20998	-3.91049	5e-05	0.00118274
ENSMUSG00000049225	Pdp1	pyruvate dehyrogenase phosphatase catalytic subunit 1 [Source:MGI Symbol;Acc:MGI:2685870]	12.3008	2.62974	-2.22575	-4.07422	5e-05	0.00118274
ENSMUSG00000002565	Scin	scinderin [Source:MGI Symbol;Acc:MGI:1306794]	282.499	60.326	-2.22739	-6.65077	5e-05	0.00118274
ENSMUSG00000070167	Gm25822	predicted gene, 25822 [Source:MGI Symbol;Acc:MGI:5455599]	3029.91	636.019	-2.25213	-67.0413	5e-05	0.00118274
ENSMUSG00000030559	Rab38	RAB38, member RAS oncogene family [Source:MGI Symbol;Acc:MGI:1919683]	101.153	20.9083	-2.27439	-7.34018	5e-05	0.00118274
ENSMUSG00000053310	Nrgn	neurogranin [Source:MGI Symbol;Acc:MGI:1927184]	77.7438	15.9771	-2.28273	-7.06733	5e-05	0.00118274
ENSMUSG00000039178	Tbc1d19	TBC1 domain family, member 19 [Source:MGI Symbol;Acc:MGI:1914499]	4.14799	0.837826	-2.30769	-3.25208	0.00205	0.0261448
ENSMUSG00000028457	Atp8b5	ATPase, class I, type 8B, member 5 [Source:MGI Symbol;Acc:MGI:2444287]	7.4781	1.50761	-2.31041	-3.14475	5e-05	0.00118274
ENSMUSG00000025931	Paqr8	progestin and adipoQ receptor family member VIII [Source:MGI Symbol;Acc:MGI:1921479]	11.1391	2.20239	-2.33849	-3.21446	0.0001	0.00218189
ENSMUSG00000020520	Galnt10	UDP-N-acetyl-alpha-D-galactosamine:polypeptide N-acetylgalactosaminyltransferase 10 [Source:MGI Symbol;Acc:MGI:1890480]	13.4128	2.64565	-2.34191	-4.07626	5e-05	0.00118274
ENSMUSG00000039109	F13a1	coagulation factor XIII, A1 subunit [Source:MGI Symbol;Acc:MGI:1921395]	31.4851	6.1915	-2.34631	-3.89196	5e-05	0.00118274
ENSMUSG00000068631	Gm7676	predicted gene 7676 [Source:MGI Symbol;Acc:MGI:3644053]	171.014	33.3722	-2.3574	-10.9122	5e-05	0.00118274
ENSMUSG00000065147	Snora31	small nucleolar RNA, H/ACA box 31 [Source:MGI Symbol;Acc:MGI:3819500]	2174.9	422.58	-2.36365	-1.80208	0.04385	0.23416
ENSMUSG00000026463	Atp2b4	ATPase, Ca++ transporting, plasma membrane 4 [Source:MGI Symbol;Acc:MGI:88111]	13.0789	2.47629	-2.40099	-2.0864	0.0015	0.0204797
ENSMUSG00000019320	Noxo1	NADPH oxidase organizer 1 [Source:MGI Symbol;Acc:MGI:1919143]	5.2787	0.997269	-2.40413	-0.733974	0.0362	0.206743
ENSMUSG00000028184	Lphn2	latrophilin 2 [Source:MGI Symbol;Acc:MGI:2139714]	10.9756	2.06292	-2.41155	-4.09023	5e-05	0.00118274
ENSMUSG00000027430	Dtd1	D-tyrosyl-tRNA deacylase 1 [Source:MGI Symbol;Acc:MGI:1913294]	21.0962	3.87909	-2.4432	-2.38261	0.00145	0.0199276
ENSMUSG00000041857	Oosp1	oocyte secreted protein 1 [Source:MGI Symbol;Acc:MGI:2149290]	15.2039	2.66054	-2.51465	-1.98862	0.0131	0.103143
ENSMUSG00000022722	Arl6	ADP-ribosylation factor-like 6 [Source:MGI Symbol;Acc:MGI:1927136]	13.7683	2.38422	-2.52976	-2.31827	0.0003	0.00553484
ENSMUSG00000031074	Fgf3	fibroblast growth factor 3 [Source:MGI Symbol;Acc:MGI:95517]	114.512	19.7079	-2.53865	-4.72454	5e-05	0.00118274
ENSMUSG00000001020	S100a4	S100 calcium binding protein A4 [Source:MGI Symbol;Acc:MGI:1330282]	161.067	26.5855	-2.59895	-4.7136	5e-05	0.00118274
ENSMUSG00000001948	Spa17	sperm autoantigenic protein 17 [Source:MGI Symbol;Acc:MGI:1333778]	6.42415	1.02809	-2.64354	-2.16117	0.04305	0.231528
ENSMUSG00000040046	Tph1	tryptophan hydroxylase 1 [Source:MGI Symbol;Acc:MGI:98796]	10.0387	1.59584	-2.65319	-1.70544	0.0014	0.0194137
ENSMUSG00000030470	Csrp3	cysteine and glycine-rich protein 3 [Source:MGI Symbol;Acc:MGI:1330824]	4.97084	0.785659	-2.66152	-1.64294	0.02825	0.175223
ENSMUSG00000051727	Kctd14	potassium channel tetramerisation domain containing 14 [Source:MGI Symbol;Acc:MGI:1289222]	7.76632	1.22179	-2.66824	-1.72637	0.0007	0.0111218
ENSMUSG00000064899	Snord118	small nucleolar RNA, C/D box 118 [Source:MGI Symbol;Acc:MGI:3819519]	15752.7	2468.9	-2.67366	-128.304	5e-05	0.00118274
ENSMUSG00000001864	Aif1l	allograft inflammatory factor 1-like [Source:MGI Symbol;Acc:MGI:1919598]	21.8646	3.38909	-2.68963	-0.782351	0.01025	0.0860393
ENSMUSG00000064447	NA	NA	1995.26	308.475	-2.69335	-53.395	5e-05	0.00118274
ENSMUSG00000065344	Gm25581	predicted gene, 25581 [Source:MGI Symbol;Acc:MGI:5455358]	483.214	74.5266	-2.69684	-31.2681	0.00995	0.0843102
ENSMUSG00000025198	Erlin1	ER lipid raft associated 1 [Source:MGI Symbol;Acc:MGI:2387613]	31.3864	4.70867	-2.73675	-1.47353	0.0291	0.178511
ENSMUSG00000064373	Sepp1	selenoprotein P, plasma, 1 [Source:MGI Symbol;Acc:MGI:894288]	56.4985	8.42973	-2.74465	-4.33954	5e-05	0.00118274
ENSMUSG00000036863	Syde2	synapse defective 1, Rho GTPase, homolog 2 (C. elegans) [Source:MGI Symbol;Acc:MGI:3036264]	9.32864	1.36346	-2.7744	-6.10758	5e-05	0.00118274
ENSMUSG00000029373	Pf4	platelet factor 4 [Source:MGI Symbol;Acc:MGI:1888711]	47.9271	6.87262	-2.80191	-6.44354	0.0001	0.00218189
ENSMUSG00000065778	Gm22154	predicted gene, 22154 [Source:MGI Symbol;Acc:MGI:5451931]	9995.13	1408.63	-2.82693	-55.5075	0.00785	0.071027
ENSMUSG00000024664	Fads3	fatty acid desaturase 3 [Source:MGI Symbol;Acc:MGI:1928740]	6.86962	0.915272	-2.90796	-3.59849	0.00055	0.00915753
ENSMUSG00000041272	Tox	thymocyte selection-associated high mobility group box [Source:MGI Symbol;Acc:MGI:2181659]	4.26239	0.564352	-2.917	-1.94901	0.0008	0.0123533
ENSMUSG00000062794	Zfp599	zinc finger protein 599 [Source:MGI Symbol;Acc:MGI:2679006]	3.4532	0.455577	-2.92216	-0.762281	0.0107	0.088869
ENSMUSG00000065770	Gm22155	predicted gene, 22155 [Source:MGI Symbol;Acc:MGI:5451932]	317.786	41.2776	-2.94463	-27.3165	0.0463	0.24267
ENSMUSG00000025491	Ifitm1	interferon induced transmembrane protein 1 [Source:MGI Symbol;Acc:MGI:1915963]	481.474	62.106	-2.95465	-7.90849	5e-05	0.00118274
ENSMUSG00000024677	Ms4a6b	membrane-spanning 4-domains, subfamily A, member 6B [Source:MGI Symbol;Acc:MGI:1917024]	43.9537	5.65424	-2.95858	-2.89736	0.00155	0.0210045
ENSMUSG00000039307	Hexdc	hexosaminidase (glycosyl hydrolase family 20, catalytic domain) containing [Source:MGI Symbol;Acc:MGI:3605542]	30.5183	3.70746	-3.04117	-2.43704	0.00085	0.0129727
ENSMUSG00000029372	Ppbp	pro-platelet basic protein [Source:MGI Symbol;Acc:MGI:1888712]	9.27906	1.06124	-3.12823	-3.55509	0.0085	0.0754342
ENSMUSG00000060519	Tor3a	torsin family 3, member A [Source:MGI Symbol;Acc:MGI:1353652]	9.08351	1.02768	-3.14386	-1.32544	0.0091	0.0792208
ENSMUSG00000060579	Fhit	fragile histidine triad gene [Source:MGI Symbol;Acc:MGI:1277947]	20.822	2.33346	-3.15757	-2.85364	0.0004	0.00702663
ENSMUSG00000021256	Vash1	vasohibin 1 [Source:MGI Symbol;Acc:MGI:2442543]	3.74463	0.412911	-3.18092	-2.97319	0.0039	0.0427377
ENSMUSG00000033436	Armcx2	armadillo repeat containing, X-linked 2 [Source:MGI Symbol;Acc:MGI:1914666]	9.04529	0.994281	-3.18544	-1.69203	0.00845	0.0750939
ENSMUSG00000022014	Epsti1	epithelial stromal interaction 1 (breast) [Source:MGI Symbol;Acc:MGI:1915168]	5.74269	0.620148	-3.21104	-2.45408	0.0219	0.147428
ENSMUSG00000024679	Ms4a6d	membrane-spanning 4-domains, subfamily A, member 6D [Source:MGI Symbol;Acc:MGI:1916024]	25.3258	2.67466	-3.24318	-3.91797	5e-05	0.00118274
ENSMUSG00000033200	Tpsg1	tryptase gamma 1 [Source:MGI Symbol;Acc:MGI:1349391]	5.37903	0.547255	-3.29706	-1.40719	0.02525	0.16255
ENSMUSG00000039046	Usp6nl	USP6 N-terminal like [Source:MGI Symbol;Acc:MGI:2138893]	23.3881	2.30034	-3.34586	-4.09974	0.0015	0.0204797
ENSMUSG00000026532	Spta1	spectrin alpha, erythrocytic 1 [Source:MGI Symbol;Acc:MGI:98385]	4.29899	0.413937	-3.37651	-5.1444	5e-05	0.00118274
ENSMUSG00000022686	B3gnt5	UDP-GlcNAc:betaGal beta-1,3-N-acetylglucosaminyltransferase 5 [Source:MGI Symbol;Acc:MGI:2137302]	6.16722	0.590537	-3.38452	-1.15511	0.0001	0.00218189
ENSMUSG00000073008	Gpr174	G protein-coupled receptor 174 [Source:MGI Symbol;Acc:MGI:2685222]	8.16725	0.775173	-3.39726	-1.17958	0.0069	0.0647553
ENSMUSG00000026778	Prkcq	protein kinase C, theta [Source:MGI Symbol;Acc:MGI:97601]	3.69976	0.343196	-3.43033	-2.39683	0.00115	0.0165528
ENSMUSG00000005087	Cd44	CD44 antigen [Source:MGI Symbol;Acc:MGI:88338]	4.99931	0.452086	-3.46706	-0.771487	0.0001	0.00218189
ENSMUSG00000025804	Ccr1	chemokine (C-C motif) receptor 1 [Source:MGI Symbol;Acc:MGI:104618]	4.00779	0.353972	-3.5011	-3.51121	0.00555	0.0552318
ENSMUSG00000002103	Acp2	acid phosphatase 2, lysosomal [Source:MGI Symbol;Acc:MGI:87882]	13.2832	1.15246	-3.52682	-1.70885	0.00015	0.00309101
ENSMUSG00000026581	Sell	selectin, lymphocyte [Source:MGI Symbol;Acc:MGI:98279]	6.07877	0.513172	-3.56626	-2.48847	0.01185	0.0957051
ENSMUSG00000028214	Gem	GTP binding protein (gene overexpressed in skeletal muscle) [Source:MGI Symbol;Acc:MGI:99844]	86.2588	6.89639	-3.64476	-8.80961	5e-05	0.00118274
ENSMUSG00000028125	Abca4	ATP-binding cassette, sub-family A (ABC1), member 4 [Source:MGI Symbol;Acc:MGI:109424]	35.4436	2.69507	-3.71713	-3.5949	5e-05	0.00118274
ENSMUSG00000022791	Tnk2	tyrosine kinase, non-receptor, 2 [Source:MGI Symbol;Acc:MGI:1858308]	39.2936	2.907	-3.75669	-0.945607	0.0001	0.00218189
ENSMUSG00000060429	Sntb1	syntrophin, basic 1 [Source:MGI Symbol;Acc:MGI:101781]	42.5677	3.04653	-3.80452	-2.51555	0.00065	0.0104659
ENSMUSG00000028332	Hemgn	hemogen [Source:MGI Symbol;Acc:MGI:2136910]	62.7386	3.8139	-4.04001	-9.04554	5e-05	0.00118274
ENSMUSG00000034957	Cebpa	CCAAT/enhancer binding protein (C/EBP), alpha [Source:MGI Symbol;Acc:MGI:99480]	9.85257	0.583103	-4.07868	-5.12753	0.00035	0.00630302
ENSMUSG00000022817	Itgb5	integrin beta 5 [Source:MGI Symbol;Acc:MGI:96614]	9.16385	0.533923	-4.10125	-0.902341	0.008	0.0720437
ENSMUSG00000059336	Slc14a1	solute carrier family 14 (urea transporter), member 1 [Source:MGI Symbol;Acc:MGI:1351654]	17.2913	0.869312	-4.31403	-5.83342	5e-05	0.00118274
ENSMUSG00000066687	Zbtb16	zinc finger and BTB domain containing 16 [Source:MGI Symbol;Acc:MGI:103222]	32.3348	1.54965	-4.38307	-9.9912	5e-05	0.00118274
ENSMUSG00000079419	Ms4a6c	membrane-spanning 4-domains, subfamily A, member 6C [Source:MGI Symbol;Acc:MGI:2385644]	16.4779	0.783409	-4.39463	-3.78768	0.00055	0.00915753
ENSMUSG00000075960	NA	NA	260670	11865.3	-4.45741	-97.4173	5e-05	0.00118274
ENSMUSG00000032528	Vipr1	vasoactive intestinal peptide receptor 1 [Source:MGI Symbol;Acc:MGI:109272]	8.16874	0.35818	-4.51136	-0.622556	0.00355	0.0398137
ENSMUSG00000041235	Chd7	chromodomain helicase DNA binding protein 7 [Source:MGI Symbol;Acc:MGI:2444748]	9.53952	0.408773	-4.54455	-1.41115	5e-05	0.00118274
ENSMUSG00000032220	Myo1e	myosin IE [Source:MGI Symbol;Acc:MGI:106621]	5.42794	0.230444	-4.55792	-0.816567	0.00305	0.0355454
ENSMUSG00000048240	Gng7	guanine nucleotide binding protein (G protein), gamma 7 [Source:MGI Symbol;Acc:MGI:95787]	6.18258	0.241153	-4.68019	-0.739447	0.0205	0.140949
ENSMUSG00000040213	Ccbl2	cysteine conjugate-beta lyase 2 [Source:MGI Symbol;Acc:MGI:2677849]	11.5443	0.442733	-4.7046	-1.20408	0.00295	0.0346536
ENSMUSG00000002985	Apoe	apolipoprotein E [Source:MGI Symbol;Acc:MGI:88057]	48.5396	1.84801	-4.71512	-4.78065	5e-05	0.00118274
ENSMUSG00000022221	Ripk3	receptor-interacting serine-threonine kinase 3 [Source:MGI Symbol;Acc:MGI:2154952]	9.77748	0.325202	-4.91005	-3.27239	0.0202	0.13951
ENSMUSG00000030410	Dmwd	dystrophia myotonica-containing WD repeat motif [Source:MGI Symbol;Acc:MGI:94907]	8.57215	0.26668	-5.00648	-1.08616	0.00165	0.0220725
ENSMUSG00000050944	Efcab5	EF-hand calcium binding domain 5 [Source:MGI Symbol;Acc:MGI:2442440]	6.77022	0.208245	-5.02285	-0.519505	0.0188	0.132357
ENSMUSG00000001542	Ell2	elongation factor RNA polymerase II 2 [Source:MGI Symbol;Acc:MGI:2183438]	15.4316	0.364403	-5.40421	-6.17263	0.00085	0.0129727
ENSMUSG00000022309	Angpt1	angiopoietin 1 [Source:MGI Symbol;Acc:MGI:108448]	34.7601	0.746786	-5.54059	-8.8571	5e-05	0.00118274
ENSMUSG00000085180	AI838599	expressed sequence AI838599 [Source:MGI Symbol;Acc:MGI:3510989]	8.82368	0.139602	-5.98199	-0.362009	0.00165	0.0220725
ENSMUSG00000090554	NA	NA	316.437	4.42463	-6.16022	-10.3173	5e-05	0.00118274
ENSMUSG00000053702	Nebl	nebulette [Source:MGI Symbol;Acc:MGI:1921353]	6.19811	0.0688276	-6.4927	-0.171634	5e-05	0.00118274
ENSMUSG00000015437	Gzmb	granzyme B [Source:MGI Symbol;Acc:MGI:109267]	401.654	4.26684	-6.55664	-14.7063	5e-05	0.00118274
ENSMUSG00000037788	Vopp1	vesicular, overexpressed in cancer, prosurvival protein 1 [Source:MGI Symbol;Acc:MGI:2141658]	8.16423	0.0600436	-7.08716	-0.221259	0.0318	0.18975
ENSMUSG00000020782	Llgl2	lethal giant larvae homolog 2 (Drosophila) [Source:MGI Symbol;Acc:MGI:1918843]	4.66361	0	-1000	NA	5e-05	0.00118274
ENSMUSG00000021552	Gkap1	G kinase anchoring protein 1 [Source:MGI Symbol;Acc:MGI:1891694]	4.01995	0	-1000	NA	5e-05	0.00118274
ENSMUSG00000022257	Laptm4b	lysosomal-associated protein transmembrane 4B [Source:MGI Symbol;Acc:MGI:1890494]	4.16036	0	-1000	NA	5e-05	0.00118274
ENSMUSG00000022528	Hes1	hairy and enhancer of split 1 (Drosophila) [Source:MGI Symbol;Acc:MGI:104853]	6.01566	0	-1000	NA	5e-05	0.00118274
ENSMUSG00000024592	C330018D20Rik	RIKEN cDNA C330018D20 gene [Source:MGI Symbol;Acc:MGI:1924672]	3.78786	0	-1000	NA	5e-05	0.00118274
ENSMUSG00000027072	Prg3	proteoglycan 3 [Source:MGI Symbol;Acc:MGI:1858200]	4.22466	0	-1000	NA	5e-05	0.00118274
ENSMUSG00000028217	Cdh17	cadherin 17 [Source:MGI Symbol;Acc:MGI:1095414]	8.34815	0	-1000	NA	5e-05	0.00118274
ENSMUSG00000029153	Ociad2	OCIA domain containing 2 [Source:MGI Symbol;Acc:MGI:1916377]	11.0286	0	-1000	NA	5e-05	0.00118274
ENSMUSG00000029673	Auts2	autism susceptibility candidate 2 [Source:MGI Symbol;Acc:MGI:1919847]	5.30689	0	-1000	NA	5e-05	0.00118274
ENSMUSG00000030086	Chchd6	coiled-coil-helix-coiled-coil-helix domain containing 6 [Source:MGI Symbol;Acc:MGI:1913348]	27.3424	0	-1000	NA	5e-05	0.00118274
ENSMUSG00000030516	Tjp1	tight junction protein 1 [Source:MGI Symbol;Acc:MGI:98759]	15.4235	0	-1000	NA	5e-05	0.00118274
ENSMUSG00000031562	Dctd	dCMP deaminase [Source:MGI Symbol;Acc:MGI:2444529]	3.45211	0	-1000	NA	5e-05	0.00118274
ENSMUSG00000032263	Bckdhb	branched chain ketoacid dehydrogenase E1, beta polypeptide [Source:MGI Symbol;Acc:MGI:88137]	14.358	0	-1000	NA	5e-05	0.00118274
ENSMUSG00000035000	Dpp4	dipeptidylpeptidase 4 [Source:MGI Symbol;Acc:MGI:94919]	3.51718	0	-1000	NA	5e-05	0.00118274
ENSMUSG00000037138	Aff3	AF4/FMR2 family, member 3 [Source:MGI Symbol;Acc:MGI:106927]	25.1108	0	-1000	NA	5e-05	0.00118274
ENSMUSG00000039611	Tmem246	transmembrane protein 246 [Source:MGI Symbol;Acc:MGI:1914313]	8.89287	0	-1000	NA	5e-05	0.00118274
ENSMUSG00000040564	Apoc1	apolipoprotein C-I [Source:MGI Symbol;Acc:MGI:88053]	3.69113	0	-1000	NA	0.0024	0.0294782
ENSMUSG00000046432	Ngfrap1	nerve growth factor receptor (TNFRSF16) associated protein 1 [Source:MGI Symbol;Acc:MGI:1338016]	4.93106	0	-1000	NA	5e-05	0.00118274
ENSMUSG00000050138	Kcnk12	potassium channel, subfamily K, member 12 [Source:MGI Symbol;Acc:MGI:2684043]	5.94867	0	-1000	NA	5e-05	0.00118274
ENSMUSG00000054905	Stfa3	stefin A3 [Source:MGI Symbol;Acc:MGI:106196]	14.9262	0	-1000	NA	5e-05	0.00118274
ENSMUSG00000056071	S100a9	S100 calcium binding protein A9 (calgranulin B) [Source:MGI Symbol;Acc:MGI:1338947]	12.0997	0	-1000	NA	5e-05	0.00118274
ENSMUSG00000064659	Gm26131	predicted gene, 26131 [Source:MGI Symbol;Acc:MGI:5455908]	638.904	0	-1000	NA	0.00015	0.00309101
ENSMUSG00000065034	Gm22363	predicted gene, 22363 [Source:MGI Symbol;Acc:MGI:5452140]	196.457	0	-1000	NA	0.0268	0.169373
ENSMUSG00000065096	Gm23680	predicted gene, 23680 [Source:MGI Symbol;Acc:MGI:5453457]	40.7313	0	-1000	NA	0.02225	0.148949
ENSMUSG00000065251	Gm23971	predicted gene, 23971 [Source:MGI Symbol;Acc:MGI:5453748]	37.42	0	-1000	NA	0.00405	0.0439936
ENSMUSG00000065773	Rnu1b6	U1b6 small nuclear RNA [Source:MGI Symbol;Acc:MGI:104604]	103.837	0	-1000	NA	0.0001	0.00218189
ENSMUSG00000066877	Nck2	non-catalytic region of tyrosine kinase adaptor protein 2 [Source:MGI Symbol;Acc:MGI:1306821]	11.1253	0	-1000	NA	5e-05	0.00118274
ENSMUSG00000067555	Gm10212	predicted pseudogene 10212 [Source:MGI Symbol;Acc:MGI:3641904]	8.45087	0	-1000	NA	0.0005	0.00846428
ENSMUSG00000068205	Macrod2	MACRO domain containing 2 [Source:MGI Symbol;Acc:MGI:1920149]	5.2086	0	-1000	NA	0.0001	0.00218189
ENSMUSG00000070528	NA	NA	22.3879	0	-1000	NA	0.00405	0.0439936
ENSMUSG00000070547	Mrgprb1	MAS-related GPR, member B1 [Source:MGI Symbol;Acc:MGI:3033115]	3.73663	0	-1000	NA	5e-05	0.00118274
ENSMUSG00000071561	BC100530	cDNA sequence BC100530 [Source:MGI Symbol;Acc:MGI:3696883]	11.0354	0	-1000	NA	5e-05	0.00118274
ENSMUSG00000071562	Stfa1	stefin A1 [Source:MGI Symbol;Acc:MGI:106198]	10.3511	0	-1000	NA	5e-05	0.00118274
ENSMUSG00000076469	Trbv13-2	T cell receptor beta, variable 13-2 [Source:MGI Symbol;Acc:MGI:98608]	9.88202	0	-1000	NA	0.0005	0.00846428
ENSMUSG00000076617	Ighm	immunoglobulin heavy constant mu [Source:MGI Symbol;Acc:MGI:96448]	4.18751	0	-1000	NA	5e-05	0.00118274
ENSMUSG00000079037	Prnp	prion protein [Source:MGI Symbol;Acc:MGI:97769]	43.0715	0	-1000	NA	5e-05	0.00118274
ENSMUSG00000079455	Gm16026	predicted pseudogene 16026 [Source:MGI Symbol;Acc:MGI:3783243]	3.53096	0	-1000	NA	0.00175	0.0230747
ENSMUSG00000080335	NA	NA	951.051	0	-1000	NA	0.0078	0.070701
ENSMUSG00000080428	Gm24831	predicted gene, 24831 [Source:MGI Symbol;Acc:MGI:5454608]	67.1082	0	-1000	NA	0.0105	0.0876084
ENSMUSG00000080896	Gm14567	predicted gene 14567 [Source:MGI Symbol;Acc:MGI:3705732]	19.0806	0	-1000	NA	0.02735	0.171548
ENSMUSG00000087179	Gm14230	predicted gene 14230 [Source:MGI Symbol;Acc:MGI:3652157]	3.87315	0	-1000	NA	5e-05	0.00118274
ENSMUSG00000087505	Gm15241	predicted gene 15241 [Source:MGI Symbol;Acc:MGI:3705127]	3.32731	0	-1000	NA	0.0031	0.0359742
ENSMUSG00000089996	Tmsb15b2	thymosin beta 15b2 [Source:MGI Symbol;Acc:MGI:3843061]	3.39418	0	-1000	NA	0.0072	0.0667921

## Sheet: Suppl. Table S2
List of motility-related genes identified in the results of RNAseq analysed by IPA
Ensembl	Symbol	Entrez Gene Name	Log Ratio	Location	Type(s)
ENSMUSG00000023088	ABCC1	ATP-binding cassette, sub-family C (CFTR/MRP), member 1	-0.972	Plasma Membrane	transporter
ENSMUSG00000032046	ABHD12	abhydrolase domain containing 12	0.723	Other	enzyme
ENSMUSG00000039202	ABHD2	abhydrolase domain containing 2	0.806	Other	enzyme
ENSMUSG00000000562	ADORA3	adenosine A3 receptor	-0.916	Plasma Membrane	G-protein coupled receptor
ENSMUSG00000069833	AHNAK	AHNAK nucleoprotein	-0.897	Nucleus	other
ENSMUSG00000022178	AJUBA	ajuba LIM protein	-1.169	Nucleus	transcription regulator
ENSMUSG00000022309	ANGPT1	angiopoietin 1	-5.541	Extracellular Space	growth factor
ENSMUSG00000004105	ANGPTL2	angiopoietin-like 2	-1.165	Extracellular Space	other
ENSMUSG00000027712	ANXA5	annexin A5	0.767	Plasma Membrane	other
ENSMUSG00000021686	AP3B1	adaptor-related protein complex 3, beta 1 subunit	0.783	Plasma Membrane	transporter
ENSMUSG00000002985	APOE	apolipoprotein E	-4.715	Extracellular Space	transporter
ENSMUSG00000026463	ATP2B4	ATPase, Ca++ transporting, plasma membrane 4	-2.401	Plasma Membrane	transporter
ENSMUSG00000060802	B2M	beta-2-microglobulin	1.621	Plasma Membrane	transmembrane receptor
ENSMUSG00000028413	B4GALT1	UDP-Gal:betaGlcNAc beta 1,4- galactosyltransferase, polypeptide 1	0.758	Cytoplasm	enzyme
ENSMUSG00000040270	BACH2	BTB and CNC homology 1, basic leucine zipper transcription factor 2	1.678	Nucleus	transcription regulator
ENSMUSG00000034266	BATF	basic leucine zipper transcription factor, ATF-like	0.938	Nucleus	transcription regulator
ENSMUSG00000003873	BAX	BCL2-associated X protein	0.841	Cytoplasm	transporter
ENSMUSG00000009681	BCR	breakpoint cluster region	0.651	Cytoplasm	kinase
ENSMUSG00000067336	BMPR2	bone morphogenetic protein receptor, type II (serine/threonine kinase)	0.699	Plasma Membrane	kinase
ENSMUSG00000031264	BTK	Bruton agammaglobulinemia tyrosine kinase	-1.022	Cytoplasm	kinase
ENSMUSG00000042460	C1GALT1	core 1 synthase, glycoprotein-N-acetylgalactosamine 3-beta-galactosyltransferase 1	-0.621	Plasma Membrane	enzyme
ENSMUSG00000056737	CAPG	capping protein (actin filament), gelsolin-like	0.744	Nucleus	other
ENSMUSG00000026509	CAPN2	calpain 2, (m/II) large subunit	0.755	Cytoplasm	peptidase
ENSMUSG00000031628	CASP3	caspase 3, apoptosis-related cysteine peptidase	-1.187	Cytoplasm	peptidase
ENSMUSG00000027997	CASP6	caspase 6, apoptosis-related cysteine peptidase	-0.774	Cytoplasm	peptidase
ENSMUSG00000022637	CBLB	Cbl proto-oncogene B, E3 ubiquitin protein ligase	0.817	Nucleus	other
ENSMUSG00000035385	Ccl2	chemokine (C-C motif) ligand 2	6.366	Extracellular Space	cytokine
ENSMUSG00000035373	Ccl7	chemokine (C-C motif) ligand 7	3.125	Extracellular Space	cytokine
ENSMUSG00000025804	CCR1	chemokine (C-C motif) receptor 1	-3.501	Plasma Membrane	G-protein coupled receptor
ENSMUSG00000079227	CCR5	chemokine (C-C motif) receptor 5 (gene/pseudogene)	0.858	Plasma Membrane	G-protein coupled receptor
ENSMUSG00000021624	CD180	CD180 molecule	1.177	Plasma Membrane	other
ENSMUSG00000022667	CD200R1	CD200 receptor 1	2.756	Plasma Membrane	other
ENSMUSG00000016496	CD274	CD274 molecule	0.921	Plasma Membrane	enzyme
ENSMUSG00000016494	CD34	CD34 molecule	1.227	Plasma Membrane	other
ENSMUSG00000005087	CD44	CD44 molecule (Indian blood group)	-3.467	Plasma Membrane	enzyme
ENSMUSG00000055447	CD47	CD47 molecule	0.737	Plasma Membrane	transmembrane receptor
ENSMUSG00000026399	CD55	CD55 molecule, decay accelerating factor for complement (Cromer blood group)	2.81	Plasma Membrane	other
ENSMUSG00000025351	CD63	CD63 molecule	0.759	Plasma Membrane	other
ENSMUSG00000024610	CD74	CD74 molecule, major histocompatibility complex, class II invariant chain	2.348	Plasma Membrane	transmembrane receptor
ENSMUSG00000030342	CD9	CD9 molecule	-0.739	Plasma Membrane	other
ENSMUSG00000027435	CD93	CD93 molecule	3.251	Plasma Membrane	other
ENSMUSG00000023067	CDKN1A	cyclin-dependent kinase inhibitor 1A (p21, Cip1)	0.884	Nucleus	kinase
ENSMUSG00000049550	CLIP1	CAP-GLY domain containing linker protein 1	0.618	Cytoplasm	other
ENSMUSG00000062585	CNR2	cannabinoid receptor 2 (macrophage)	0.919	Plasma Membrane	G-protein coupled receptor
ENSMUSG00000014599	CSF1	colony stimulating factor 1 (macrophage)	-1.105	Extracellular Space	cytokine
ENSMUSG00000071714	CSF2RB	colony stimulating factor 2 receptor, beta, low-affinity (granulocyte-macrophage)	-0.645	Plasma Membrane	transmembrane receptor
ENSMUSG00000004552	CTSE	cathepsin E	1.173	Cytoplasm	peptidase
ENSMUSG00000040296	DDX58	DEAD (Asp-Glu-Ala-Asp) box polypeptide 58	3.012	Cytoplasm	enzyme
ENSMUSG00000021377	DEK	DEK proto-oncogene	-0.638	Nucleus	transcription regulator
ENSMUSG00000026921	EGFL7	EGF-like-domain, multiple 7	2.882	Extracellular Space	other
ENSMUSG00000032035	ETS1	v-ets avian erythroblastosis virus E26 oncogene homolog 1	1.629	Nucleus	transcription regulator
ENSMUSG00000039109	F13A1	coagulation factor XIII, A1 polypeptide	-2.346	Extracellular Space	enzyme
ENSMUSG00000058715	FCER1G	Fc fragment of IgE, high affinity I, receptor for; gamma polypeptide	-0.894	Plasma Membrane	transmembrane receptor
ENSMUSG00000059498	FCGR2A	Fc fragment of IgG, low affinity IIa, receptor (CD32)	1.253	Plasma Membrane	transmembrane receptor
ENSMUSG00000026656	FCGR2B	Fc fragment of IgG, low affinity IIb, receptor (CD32)	1.327	Plasma Membrane	transmembrane receptor
ENSMUSG00000031565	FGFR1	fibroblast growth factor receptor 1	0.899	Plasma Membrane	kinase
ENSMUSG00000044167	FOXO1	forkhead box O1	1.801	Nucleus	transcription regulator
ENSMUSG00000048756	FOXO3	forkhead box O3	0.966	Nucleus	transcription regulator
ENSMUSG00000030530	FURIN	furin (paired basic amino acid cleaving enzyme)	1.44	Cytoplasm	peptidase
ENSMUSG00000000420	GALNT1	polypeptide N-acetylgalactosaminyltransferase 1	-0.742	Cytoplasm	enzyme
ENSMUSG00000015053	GATA2	GATA binding protein 2	-1.128	Nucleus	transcription regulator
ENSMUSG00000029275	GFI1	growth factor independent 1 transcription repressor	2.658	Nucleus	transcription regulator
ENSMUSG00000000149	GNA12	guanine nucleotide binding protein (G protein) alpha 12	0.636	Plasma Membrane	enzyme
ENSMUSG00000000001	GNAI3	guanine nucleotide binding protein (G protein), alpha inhibiting activity polypeptide 3	-0.586	Cytoplasm	enzyme
ENSMUSG00000050675	GP1BA	glycoprotein Ib (platelet), alpha polypeptide	-1.085	Plasma Membrane	other
ENSMUSG00000021298	GPR132	G protein-coupled receptor 132	2.714	Plasma Membrane	G-protein coupled receptor
ENSMUSG00000034708	GRN	granulin	0.913	Extracellular Space	growth factor
ENSMUSG00000026879	GSN	gelsolin	0.643	Extracellular Space	other
ENSMUSG00000015437	Gzmb	granzyme B	-6.557	Cytoplasm	peptidase
ENSMUSG00000022475	HDAC7	histone deacetylase 7	1.124	Nucleus	transcription regulator
ENSMUSG00000004698	HDAC9	histone deacetylase 9	1.523	Nucleus	transcription regulator
ENSMUSG00000027360	HDC	histidine decarboxylase	-1.653	Cytoplasm	enzyme
ENSMUSG00000067235	HLA-A	major histocompatibility complex, class I, A	2.29	Plasma Membrane	other
ENSMUSG00000034987	HRH2	histamine receptor H2	1.595	Plasma Membrane	G-protein coupled receptor
ENSMUSG00000037405	ICAM1	intercellular adhesion molecule 1	1.034	Plasma Membrane	transmembrane receptor
ENSMUSG00000003541	IER3	immediate early response 3	-1.891	Cytoplasm	other
ENSMUSG00000039997	IFI16	interferon, gamma-inducible protein 16	1.129	Nucleus	transcription regulator
ENSMUSG00000022967	IFNAR1	interferon (alpha, beta and omega) receptor 1	1.046	Plasma Membrane	transmembrane receptor
ENSMUSG00000078853	Igtp	interferon gamma induced GTPase	1.962	Cytoplasm	enzyme
ENSMUSG00000018341	IL12RB2	interleukin 12 receptor, beta 2	-0.707	Plasma Membrane	transmembrane receptor
ENSMUSG00000031712	IL15	interleukin 15	0.731	Extracellular Space	cytokine
ENSMUSG00000026070	IL18R1	interleukin 18 receptor 1	-2.166	Plasma Membrane	transmembrane receptor
ENSMUSG00000026068	IL18RAP	interleukin 18 receptor accessory protein	-1.361	Plasma Membrane	transmembrane receptor
ENSMUSG00000031304	IL2RG	interleukin 2 receptor, gamma	0.971	Plasma Membrane	transmembrane receptor
ENSMUSG00000030748	IL4R	interleukin 4 receptor	-0.656	Plasma Membrane	transmembrane receptor
ENSMUSG00000025746	IL6	interleukin 6	-1.623	Extracellular Space	cytokine
ENSMUSG00000021756	IL6ST	interleukin 6 signal transducer	0.847	Plasma Membrane	transmembrane receptor
ENSMUSG00000003500	IMPDH1	IMP (inosine 5'-monophosphate) dehydrogenase 1	1.46	Cytoplasm	enzyme
ENSMUSG00000059883	IRAK4	interleukin-1 receptor-associated kinase 4	0.698	Cytoplasm	kinase
ENSMUSG00000018899	IRF1	interferon regulatory factor 1	0.862	Nucleus	transcription regulator
ENSMUSG00000046879	Irgm1	immunity-related GTPase family M member 1	1.47	Cytoplasm	other
ENSMUSG00000015533	ITGA2	integrin, alpha 2 (CD49B, alpha 2 subunit of VLA-2 receptor)	1.718	Plasma Membrane	transmembrane receptor
ENSMUSG00000027009	ITGA4	integrin, alpha 4 (antigen CD49D, alpha 4 subunit of VLA-4 receptor)	-0.686	Plasma Membrane	transmembrane receptor
ENSMUSG00000000555	ITGA5	integrin, alpha 5 (fibronectin receptor, alpha polypeptide)	0.782	Plasma Membrane	transmembrane receptor
ENSMUSG00000001281	ITGB7	integrin, beta 7	-0.825	Plasma Membrane	transmembrane receptor
ENSMUSG00000038855	ITPKB	inositol-trisphosphate 3-kinase B	1.028	Cytoplasm	kinase
ENSMUSG00000030124	LAG3	lymphocyte-activation gene 3	-1.566	Plasma Membrane	transmembrane receptor
ENSMUSG00000040751	LAT2	linker for activation of T cells family, member 2	0.653	Plasma Membrane	other
ENSMUSG00000002699	LCP2	lymphocyte cytosolic protein 2 (SH2 domain containing leukocyte protein of 76kDa)	0.899	Cytoplasm	other
ENSMUSG00000057554	LGALS8	lectin, galactoside-binding, soluble, 8	1.075	Extracellular Space	other
ENSMUSG00000062593	LILRB4	leukocyte immunoglobulin-like receptor, subfamily B (with TM and ITIM domains), member 4	1.554	Plasma Membrane	other
ENSMUSG00000028063	LMNA	lamin A/C	-1.594	Nucleus	other
ENSMUSG00000024913	LRP5	low density lipoprotein receptor-related protein 5	1.413	Plasma Membrane	transmembrane receptor
ENSMUSG00000024235	MAP3K8	mitogen-activated protein kinase kinase kinase 8	1.102	Cytoplasm	kinase
ENSMUSG00000061068	Mcpt4	mast cell protease 4	-1.294	Other	peptidase
ENSMUSG00000071715	NCF4	neutrophil cytosolic factor 4, 40kDa	2.12	Cytoplasm	enzyme
ENSMUSG00000022488	NCKAP1L	NCK-associated protein 1-like	0.693	Plasma Membrane	other
ENSMUSG00000021215	NET1	neuroepithelial cell transforming 1	-0.779	Nucleus	other
ENSMUSG00000015839	NFE2L2	nuclear factor, erythroid 2-like 2	0.676	Nucleus	transcription regulator
ENSMUSG00000049871	NLRC3	NLR family, CARD domain containing 3	1.13	Cytoplasm	other
ENSMUSG00000039193	NLRC4	NLR family, CARD domain containing 4	-1.754	Cytoplasm	other
ENSMUSG00000026923	NOTCH1	notch 1	3.632	Plasma Membrane	transcription regulator
ENSMUSG00000057113	NPM1	nucleophosmin (nucleolar phosphoprotein B23, numatrin)	-0.694	Nucleus	transcription regulator
ENSMUSG00000003849	NQO1	NAD(P)H dehydrogenase, quinone 1	0.954	Cytoplasm	enzyme
ENSMUSG00000053310	Nrgn	neurogranin	-2.283	Plasma Membrane	other
ENSMUSG00000030774	PAK1	p21 protein (Cdc42/Rac)-activated kinase 1	-2.21	Cytoplasm	kinase
ENSMUSG00000021699	Pde4d	phosphodiesterase 4D, cAMP specific	0.778	Cytoplasm	enzyme
ENSMUSG00000000489	PDGFB	platelet-derived growth factor beta polypeptide	2.301	Extracellular Space	growth factor
ENSMUSG00000024620	PDGFRB	platelet-derived growth factor receptor, beta polypeptide	-0.9	Plasma Membrane	kinase
ENSMUSG00000041417	PIK3R1	phosphoinositide-3-kinase, regulatory subunit 1 (alpha)	1.064	Cytoplasm	kinase
ENSMUSG00000031834	PIK3R2	phosphoinositide-3-kinase, regulatory subunit 2 (beta)	-0.998	Cytoplasm	kinase
ENSMUSG00000046245	PILRA	paired immunoglobin-like type 2 receptor alpha	-0.808	Plasma Membrane	other
ENSMUSG00000034902	PIP5K1C	phosphatidylinositol-4-phosphate 5-kinase, type I, gamma	0.771	Plasma Membrane	kinase
ENSMUSG00000041193	PLA2G5	phospholipase A2, group V	2.365	Extracellular Space	enzyme
ENSMUSG00000021822	PLAU	plasminogen activator, urokinase	1.771	Extracellular Space	peptidase
ENSMUSG00000030123	PLXND1	plexin D1	1.244	Plasma Membrane	transmembrane receptor
ENSMUSG00000029372	Ppbp	pro-platelet basic protein	-3.128	Other	cytokine
ENSMUSG00000050697	PRKAA1	protein kinase, AMP-activated, alpha 1 catalytic subunit	-0.924	Cytoplasm	kinase
ENSMUSG00000050965	PRKCA	protein kinase C, alpha	-1.352	Cytoplasm	kinase
ENSMUSG00000052889	PRKCB	protein kinase C, beta	-1.703	Cytoplasm	kinase
ENSMUSG00000021948	PRKCD	protein kinase C, delta	0.876	Cytoplasm	kinase
ENSMUSG00000045038	PRKCE	protein kinase C, epsilon	1.529	Cytoplasm	kinase
ENSMUSG00000026778	PRKCQ	protein kinase C, theta	-3.43	Cytoplasm	kinase
ENSMUSG00000079037	PRNP	prion protein	-1000	Plasma Membrane	other
ENSMUSG00000031897	PSMB10	proteasome (prosome, macropain) subunit, beta type, 10	0.723	Cytoplasm	peptidase
ENSMUSG00000024338	PSMB8	proteasome (prosome, macropain) subunit, beta type, 8	0.669	Cytoplasm	peptidase
ENSMUSG00000032487	PTGS2	prostaglandin-endoperoxide synthase 2 (prostaglandin G/H synthase and cyclooxygenase)	-1.998	Cytoplasm	enzyme
ENSMUSG00000033220	RAC2	ras-related C3 botulinum toxin substrate 2 (rho family, small GTP binding protein Rac2)	0.712	Cytoplasm	enzyme
ENSMUSG00000051615	RAP2A	RAP2A, member of RAS oncogene family	0.879	Plasma Membrane	enzyme
ENSMUSG00000036894	RAP2B	RAP2B, member of RAS oncogene family	-0.66	Plasma Membrane	enzyme
ENSMUSG00000030589	RASGRP4	RAS guanyl releasing protein 4	-1.192	Cytoplasm	other
ENSMUSG00000020275	REL	v-rel avian reticuloendotheliosis viral oncogene homolog	0.99	Nucleus	transcription regulator
ENSMUSG00000026357	RGS18	regulator of G-protein signaling 18	-1.458	Cytoplasm	other
ENSMUSG00000054364	RHOB	ras homolog family member B	1.18	Cytoplasm	enzyme
ENSMUSG00000070691	RUNX3	runt-related transcription factor 3	3.216	Nucleus	transcription regulator
ENSMUSG00000001020	S100A4	S100 calcium binding protein A4	-2.599	Cytoplasm	other
ENSMUSG00000056071	S100A9	S100 calcium binding protein A9	-1000	Cytoplasm	other
ENSMUSG00000045092	S1PR1	sphingosine-1-phosphate receptor 1	4.403	Plasma Membrane	G-protein coupled receptor
ENSMUSG00000023927	SATB1	SATB homeobox 1	-0.924	Nucleus	transcription regulator
ENSMUSG00000035673	SBNO2	strawberry notch homolog 2 (Drosophila)	0.828	Other	transcription regulator
ENSMUSG00000026581	SELL	selectin L	-3.566	Plasma Membrane	transmembrane receptor
ENSMUSG00000021451	SEMA4D	sema domain, immunoglobulin domain (Ig), transmembrane domain (TM) and short cytoplasmic domain, (semaphorin) 4D	1.929	Plasma Membrane	transmembrane receptor
ENSMUSG00000020097	SGPL1	sphingosine-1-phosphate lyase 1	1.074	Cytoplasm	enzyme
ENSMUSG00000059013	SH2D3C	SH2 domain containing 3C	1.183	Cytoplasm	other
ENSMUSG00000005951	SHPK	sedoheptulokinase	2.48	Cytoplasm	kinase
ENSMUSG00000025494	SIGIRR	single immunoglobulin and toll-interleukin 1 receptor (TIR) domain	0.808	Plasma Membrane	transmembrane receptor
ENSMUSG00000056917	SIPA1	signal-induced proliferation-associated 1	0.866	Cytoplasm	other
ENSMUSG00000037902	SIRPA	signal-regulatory protein alpha	1.502	Plasma Membrane	phosphatase
ENSMUSG00000051367	SIX1	SIX homeobox 1	2.094	Nucleus	transcription regulator
ENSMUSG00000034460	SIX4	SIX homeobox 4	0.752	Nucleus	transcription regulator
ENSMUSG00000015316	SLAMF1	signaling lymphocytic activation molecule family member 1	1.196	Plasma Membrane	transmembrane receptor
ENSMUSG00000049922	SLC35C1	solute carrier family 35 (GDP-fucose transporter), member C1	1.27	Cytoplasm	transporter
ENSMUSG00000032402	SMAD3	SMAD family member 3	-1.311	Nucleus	transcription regulator
ENSMUSG00000001761	SMO	smoothened, frizzled class receptor	-1.374	Plasma Membrane	G-protein coupled receptor
ENSMUSG00000038037	SOCS1	suppressor of cytokine signaling 1	2.788	Cytoplasm	other
ENSMUSG00000026104	STAT1	signal transducer and activator of transcription 1, 91kDa	1.422	Nucleus	transcription regulator
ENSMUSG00000040033	STAT2	signal transducer and activator of transcription 2, 113kDa	1.64	Nucleus	transcription regulator
ENSMUSG00000042524	SUN2	Sad1 and UNC84 domain containing 2	0.96	Nucleus	other
ENSMUSG00000063450	SYNE2	spectrin repeat containing, nuclear envelope 2	2.758	Nucleus	other
ENSMUSG00000024308	TAPBP	TAP binding protein (tapasin)	1.299	Cytoplasm	transporter
ENSMUSG00000004535	TAX1BP1	Tax1 (human T-cell leukemia virus type I) binding protein 1	-0.653	Cytoplasm	other
ENSMUSG00000040247	TBC1D10C	TBC1 domain family, member 10C	0.728	Nucleus	other
ENSMUSG00000003923	TFAM	transcription factor A, mitochondrial	-1.081	Cytoplasm	transcription regulator
ENSMUSG00000032440	TGFBR2	transforming growth factor, beta receptor II (70/80kDa)	0.644	Plasma Membrane	kinase
ENSMUSG00000058756	THRA	thyroid hormone receptor, alpha	-1.395	Nucleus	ligand-dependent nuclear receptor
ENSMUSG00000033191	TIE1	tyrosine kinase with immunoglobulin-like and EGF-like domains 1	5.126	Plasma Membrane	kinase
ENSMUSG00000032041	TIRAP	toll-interleukin 1 receptor (TIR) domain containing adaptor protein	-0.965	Cytoplasm	other
ENSMUSG00000050347	Tmsb4x (includes others)	thymosin, beta 4, X chromosome	0.774	Cytoplasm	other
ENSMUSG00000024401	TNF	tumor necrosis factor	0.692	Extracellular Space	cytokine
ENSMUSG00000030341	TNFRSF1A	tumor necrosis factor receptor superfamily, member 1A	1.196	Plasma Membrane	transmembrane receptor
ENSMUSG00000005824	TNFSF14	tumor necrosis factor (ligand) superfamily, member 14	1.371	Extracellular Space	cytokine
ENSMUSG00000028362	TNFSF8	tumor necrosis factor (ligand) superfamily, member 8	2.157	Plasma Membrane	cytokine
ENSMUSG00000028211	TP53INP1	tumor protein p53 inducible nuclear protein 1	1.787	Nucleus	other
ENSMUSG00000040046	TPH1	tryptophan hydroxylase 1	-2.653	Nucleus	enzyme
ENSMUSG00000033825	TPSAB1/TPSB2	tryptase alpha/beta 1	-0.971	Extracellular Space	peptidase
ENSMUSG00000029344	TPST2	tyrosylprotein sulfotransferase 2	-0.654	Cytoplasm	enzyme
ENSMUSG00000049734	TREX1	three prime repair exonuclease 1	1.373	Nucleus	enzyme
ENSMUSG00000018507	TRPV2	transient receptor potential cation channel, subfamily V, member 2	0.779	Plasma Membrane	ion channel
ENSMUSG00000028367	TXN	thioredoxin	0.701	Cytoplasm	enzyme
ENSMUSG00000033721	VAV3	vav 3 guanine nucleotide exchange factor	1.452	Extracellular Space	cytokine
ENSMUSG00000021124	VTI1B	vesicle transport through interaction with t-SNAREs 1B	0.627	Plasma Membrane	transporter
ENSMUSG00000027514	ZBP1	Z-DNA binding protein 1	1000	Cytoplasm	other
ENSMUSG00000066687	ZBTB16	zinc finger and BTB domain containing 16	-4.383	Nucleus	transcription regulator
ENSMUSG00000024420	ZNF521	zinc finger protein 521	0.607	Nucleus	other

## Sheet: Suppl. Table S3
qPCRPrimers used for qPCR validation
Gene	Oligo
Arhgap26_forward	ACACCATGGAAGGGTACCTG
Arhgap26_reverse	TCACCCAGGAAGTTCCAAAG
Ccl7_forward	TTCTGTGCCTGCTGCTCATA
Ccl7_reverse	TTGACATAGCAGCATGTGGAT
Cd44_forward	CTCCTTCTTTATCCGGAGCAC
Cd44_reverse	TGGCTTTTTGAGTGCACAGT
Chd7_forward	GAGGACGAAGACCCAGGTG
Chd7_reverse	CAGTGTATCGCTTCCTCTTCAC
Foxo1_forward	CTTCAAGGATAAGGGCGACA
Foxo1_reverse	GACAGATTGTGGCGAATTGA
Igf1r_forward	GAGAATTTCCTTCACAATTCCATC
Igf1r_reverse	CACTTGCATGACGTCTCTCC
Itgb1_forward	CAACCACAACAGCTGCTTCTAA
Itgb1_reverse	TCAGCCCTCTTGAATTTTAATGT
Ms4a2_forward	TCCCAAATCCACAAGAATCC
Ms4a2_reverse	ATGTCCGCCATGTCTGCT
Plau_forward	GGAGCAGCTCATCTTGCAC
Plau_reverse	CCCGTGCTGGTACGTATCTT
Rnf180_forward	GACGAACTCTAACATTTGGTGTGT
Rnf180_reverse	TCGACTCTTCGCTTCTTTTCA
Sell_forward	TGGTCATCTCCAGAGCCAAT
Sell_reverse	GCAGTCCATGGTACCCAACT
Sirpa_forward	GGAGGGGGAACAGAGGTCTA
Sirpa_reverse	TTCACTTTCTGGTCAGGTATGC
Socs1_forward	CCTGAGAGGTGGGATGAGG
Socs1_reverse	GTGGTTGTGGAGGGTGAGAT
St6galnac3_forward	CGCAGATCTACGTGACCACA
St6galnac3_reverse	TGCTGAGGTAGGAGCCAGAC
Tirap_forward	ATGAAAGCCCAAGTGTCAGC
Tirap_reverse	GACGGAGGCTTTTACCAAGTC
Ube2l6_forward	ATGCTCCTGCTGCCAGAC
Ube2l6_reverse	CTCCCTGGGGAAATCAATC
Primers used for engraftment experiment on genomic DNA
Luc2_F	CCCTTCTTCGAGGCTAAGGT
Luc2_R	CTGGTTCACACCCAGTGTC
Ncl_F	GGCGTGGTGACTCCACGT
Ncl_R	CGAAATCACCTCTTAAAGCAGCA
